# Supplementary material for: ﻿Cavariella Del Guercio (Hemiptera, Aphidinae, Macrosiphini) in China, with a new species, new synonymies, and first country records
Source: Zookeys. 2023 Jul 18;1169:235–92. doi: 10.3897/zookeys.1169.98552 (PMC10369453; doi:10.3897/zookeys.1169.98552)
Supplement: XML Treatment for Cavariella [file zookeys.1169.98552-treatment1.xml]

<!DOCTYPE tp:taxon-treatment
  PUBLIC "-//TaxonX//DTD Taxonomic Treatment Publishing DTD v0 20100105//EN" "tax-treatment-NSO.dtd">
<tp:taxon-treatment xmlns:tp="http://www.plazi.org/taxpub"><tp:treatment-meta><kwd-group><label>Taxon classification</label><kwd>
              <named-content content-type="kingdom">Animalia</named-content>
            </kwd><kwd>
              <named-content content-type="order">Hemiptera</named-content>
            </kwd><kwd>
              <named-content content-type="family">Aphididae</named-content>
            </kwd></kwd-group><mixed-citation publication-type="journal"><person-group><name><surname>Xu</surname><given-names>Ying</given-names></name><name><surname>Chen</surname><given-names>Jing</given-names></name><name><surname>Jiang</surname><given-names>Li-Yun</given-names></name><name><surname>Qiao</surname><given-names>Ge-Xia</given-names></name></person-group><article-title><italic>﻿<tp:taxon-name><tp:taxon-name-part taxon-name-part-type="genus" reg="Cavariella">Cavariella</tp:taxon-name-part></tp:taxon-name></italic> Del Guercio (<tp:taxon-name><tp:taxon-name-part taxon-name-part-type="order">Hemiptera</tp:taxon-name-part></tp:taxon-name>, <tp:taxon-name><tp:taxon-name-part taxon-name-part-type="subfamily">Aphidinae</tp:taxon-name-part></tp:taxon-name>, <tp:taxon-name><tp:taxon-name-part taxon-name-part-type="tribe">Macrosiphini</tp:taxon-name-part></tp:taxon-name>) in China, with a new species, new synonymies, and first country records</article-title><source>Zookeys</source><day>18</day><month>07</month><year>2023</year><volume>1169</volume><fpage>235</fpage><lpage>292</lpage><pub-id pub-id-type="doi">10.3897/zookeys.1169.98552</pub-id></mixed-citation></tp:treatment-meta><tp:nomenclature><label>﻿</label><tp:taxon-name>
            <object-id xmlns:xlink="http://www.w3.org/1999/xlink" content-type="arpha" xlink:type="simple">E5BDA521-D9F3-5962-98B9-FE75827E9768</object-id>
            <tp:taxon-name-part taxon-name-part-type="genus" reg="Cavariella">Cavariella</tp:taxon-name-part>
          </tp:taxon-name><tp:taxon-authority>Del Guercio, 1911</tp:taxon-authority><tp:nomenclature-citation-list><tp:nomenclature-citation><tp:taxon-name>
                <tp:taxon-name-part taxon-name-part-type="genus" reg="Cavariella">Cavariella</tp:taxon-name-part>
              </tp:taxon-name><comment>Del Guercio, 1911: 323. Type species: <tp:taxon-name><tp:taxon-name-part taxon-name-part-type="genus" reg="Aphis">Aphis</tp:taxon-name-part><tp:taxon-name-part taxon-name-part-type="species" reg="pastinacae">pastinacae</tp:taxon-name-part></tp:taxon-name> Linnaeus, 1758.</comment></tp:nomenclature-citation></tp:nomenclature-citation-list></tp:nomenclature><tp:treatment-sec sec-type="diagnosis" id="SECID0ESNBG"><title>Diagnosis.</title><p>Body dorsum with various ornaments: wrinkles, irregularly circular or semicircular sculptures, small papillate tubercles. Frons convex. Antennae shorter than body length, without secondary rhinaria in apterae; in alatae, <abbrev xmlns:xlink="http://www.w3.org/1999/xlink" xlink:title="antennal segments" id="ABBRID0EYNBG" xlink:type="simple">Ant</abbrev>. III with circular secondary rhinaria distributed over the whole segment, sometimes the secondary rhinaria protruded, <abbrev xmlns:xlink="http://www.w3.org/1999/xlink" xlink:title="antennal segments" id="ABBRID0E3NBG" xlink:type="simple">Ant</abbrev>. IV and V usually with circular secondary rhinaria. <abbrev xmlns:xlink="http://www.w3.org/1999/xlink" xlink:title="abdominal tergite VIII" id="ABBRID0EAOBG" xlink:type="simple">ABD TERG VIII</abbrev> with a spinal supra-caudal process varying from a very long conical process to an indistinct swelling and possessing two setae distally; in alatae, the supra-caudal process is reduced and wart-like. Siphunculus clavate, swollen distally, sometimes elongated cylinder and not swollen, with imbrications. Cauda elongate conical, conical, or tongue-shaped.</p></tp:treatment-sec><tp:treatment-sec sec-type="Taxonomy" id="SECID0EEOBG"><title>Taxonomy.</title><p>The genus <italic><tp:taxon-name><tp:taxon-name-part taxon-name-part-type="genus" reg="Cavariella">Cavariella</tp:taxon-name-part></tp:taxon-name></italic> has been divided into three subgenera, <italic><tp:taxon-name><tp:taxon-name-part taxon-name-part-type="genus" reg="Cavariella"/><tp:taxon-name-part taxon-name-part-type="subgenus" reg="Cavaraiellia">Cavaraiellia</tp:taxon-name-part></tp:taxon-name></italic> Heinze, <tp:taxon-name><tp:taxon-name-part taxon-name-part-type="genus" reg="Cavariellinepicauda">Cavariellinepicauda</tp:taxon-name-part></tp:taxon-name> Ivanovskaja, and the nominate subgenus <tp:taxon-name><tp:taxon-name-part taxon-name-part-type="genus" reg="Cavariella"/><tp:taxon-name-part taxon-name-part-type="subgenus" reg="Cavariella">Cavariella</tp:taxon-name-part></tp:taxon-name> Del Guercio.</p></tp:treatment-sec><tp:treatment-sec sec-type="biology" id="SECID0EKPBG"><title>Biology.</title><p>Most species of the genus characteristically alternate hosts, <italic><tp:taxon-name><tp:taxon-name-part taxon-name-part-type="genus" reg="Salix">Salix</tp:taxon-name-part></tp:taxon-name></italic> species being the primary host, and plant species of diverse families, frequently <tp:taxon-name><tp:taxon-name-part taxon-name-part-type="family">Apiaceae</tp:taxon-name-part></tp:taxon-name> the secondary host. Aphids colonize the aerial parts of plants, mainly tender ones.</p></tp:treatment-sec></tp:taxon-treatment>
