# Supplementary material for: ﻿Cavariella Del Guercio (Hemiptera, Aphidinae, Macrosiphini) in China, with a new species, new synonymies, and first country records
Source: Zookeys. 2023 Jul 18;1169:235–92. doi: 10.3897/zookeys.1169.98552 (PMC10369453; doi:10.3897/zookeys.1169.98552)
Supplement: XML Treatment for Cavariella aegopodii [file zookeys.1169.98552-treatment5.xml]

<!DOCTYPE tp:taxon-treatment
  PUBLIC "-//TaxonX//DTD Taxonomic Treatment Publishing DTD v0 20100105//EN" "tax-treatment-NSO.dtd">
<tp:taxon-treatment xmlns:tp="http://www.plazi.org/taxpub"><tp:treatment-meta><kwd-group><label>Taxon classification</label><kwd>
              <named-content content-type="kingdom">Animalia</named-content>
            </kwd><kwd>
              <named-content content-type="order">Hemiptera</named-content>
            </kwd><kwd>
              <named-content content-type="family">Aphididae</named-content>
            </kwd></kwd-group><mixed-citation publication-type="journal"><person-group><name><surname>Xu</surname><given-names>Ying</given-names></name><name><surname>Chen</surname><given-names>Jing</given-names></name><name><surname>Jiang</surname><given-names>Li-Yun</given-names></name><name><surname>Qiao</surname><given-names>Ge-Xia</given-names></name></person-group><article-title><italic>﻿<tp:taxon-name><tp:taxon-name-part taxon-name-part-type="genus" reg="Cavariella">Cavariella</tp:taxon-name-part></tp:taxon-name></italic> Del Guercio (<tp:taxon-name><tp:taxon-name-part taxon-name-part-type="order">Hemiptera</tp:taxon-name-part></tp:taxon-name>, <tp:taxon-name><tp:taxon-name-part taxon-name-part-type="subfamily">Aphidinae</tp:taxon-name-part></tp:taxon-name>, <tp:taxon-name><tp:taxon-name-part taxon-name-part-type="tribe">Macrosiphini</tp:taxon-name-part></tp:taxon-name>) in China, with a new species, new synonymies, and first country records</article-title><source>Zookeys</source><day>18</day><month>07</month><year>2023</year><volume>1169</volume><fpage>235</fpage><lpage>292</lpage><pub-id pub-id-type="doi">10.3897/zookeys.1169.98552</pub-id></mixed-citation></tp:treatment-meta><tp:nomenclature><label>﻿</label><tp:taxon-name>
            <object-id xmlns:xlink="http://www.w3.org/1999/xlink" content-type="arpha" xlink:type="simple">F51C3CDB-5122-5CC9-9E66-B675C1C9D56D</object-id>
            <tp:taxon-name-part taxon-name-part-type="genus" reg="Cavariella">Cavariella</tp:taxon-name-part>
            <tp:taxon-name-part taxon-name-part-type="species" reg="aegopodii">aegopodii</tp:taxon-name-part>
          </tp:taxon-name><tp:taxon-authority>(Scopoli, 1763)</tp:taxon-authority><xref ref-type="fig" rid="F3">Figs 3</xref><xref ref-type="fig" rid="F4">, 4</xref><xref ref-type="fig" rid="F32">, 32D</xref><tp:nomenclature-citation-list><tp:nomenclature-citation><tp:taxon-name>
                <tp:taxon-name-part taxon-name-part-type="genus" reg="Aphis">Aphis</tp:taxon-name-part>
                <tp:taxon-name-part taxon-name-part-type="species" reg="aegopodii">aegopodii</tp:taxon-name-part>
              </tp:taxon-name><comment>Scopoli, 1763: 137.</comment></tp:nomenclature-citation></tp:nomenclature-citation-list></tp:nomenclature><tp:treatment-sec sec-type="material" id="SECID0ECSAI"><title>Specimens examined.</title><p>Six ap. viv. fems. and four ala. viv. fems., <bold>China: Yunnan</bold>, 25.V.1980, No. 7157, on <italic><tp:taxon-name><tp:taxon-name-part taxon-name-part-type="genus" reg="Foeniculum">Foeniculum</tp:taxon-name-part><tp:taxon-name-part taxon-name-part-type="species" reg="vulgare">vulgare</tp:taxon-name-part></tp:taxon-name></italic>, coll. T.S. Zhong and L.Y. Wang (<xref ref-type="bibr" rid="B27">Zhang and Zhong 1984</xref>); one <abbrev xmlns:xlink="http://www.w3.org/1999/xlink" xlink:title="apterous viviparous female" id="ABBRID0EZSAI" xlink:type="simple">ap. viv. fem</abbrev>., <bold>Gansu</bold> (Zhangxian County), 24.VII.1986, No. 8501-3-4, on <italic><tp:taxon-name><tp:taxon-name-part taxon-name-part-type="genus" reg="Salix">Salix</tp:taxon-name-part></tp:taxon-name></italic>, coll. G.X. Zhang, T.S. Zhong and J.H. Li (<xref ref-type="bibr" rid="B31">Zhang et al. 1999</xref>); one <abbrev xmlns:xlink="http://www.w3.org/1999/xlink" xlink:title="apterous viviparous female" id="ABBRID0EKTAI" xlink:type="simple">ap. viv. fem</abbrev>. (slide) and one <abbrev xmlns:xlink="http://www.w3.org/1999/xlink" xlink:title="apterous viviparous female" id="ABBRID0EOTAI" xlink:type="simple">ap. viv. fem</abbrev>. (COI: <ext-link xmlns:xlink="http://www.w3.org/1999/xlink" xlink:href="OP956128" ext-link-type="gen" xlink:type="simple">OP956128</ext-link>), <bold>Tibet</bold> (Lasa City), 23.VIII.2017, No. 40940-1-1, on <italic><tp:taxon-name><tp:taxon-name-part taxon-name-part-type="genus" reg="Salix">Salix</tp:taxon-name-part></tp:taxon-name></italic>, coll. X.Y. Luo; two ap. viv. fems. (slides) and one apterous female (COI: <ext-link xmlns:xlink="http://www.w3.org/1999/xlink" xlink:href="OP956143" ext-link-type="gen" xlink:type="simple">OP956143</ext-link>), <bold>Yunnan</bold> (Lijiang City), 26.V.2021, No. 50266-1-1, on <italic><tp:taxon-name><tp:taxon-name-part taxon-name-part-type="genus" reg="Salix">Salix</tp:taxon-name-part></tp:taxon-name></italic>, coll. T.Y. Liu and S. Xu; two ap. viv. fems. (slides) and one apterous female (COI: <ext-link xmlns:xlink="http://www.w3.org/1999/xlink" xlink:href="OP956151" ext-link-type="gen" xlink:type="simple">OP956151</ext-link>), <bold>Tibet</bold> (Xigaze City), 16.VII.2021, No. 51884-1-1, on <italic><tp:taxon-name><tp:taxon-name-part taxon-name-part-type="genus" reg="Salix">Salix</tp:taxon-name-part></tp:taxon-name></italic>, coll. Y. Xu; three ala. viv. fems. and one <abbrev xmlns:xlink="http://www.w3.org/1999/xlink" xlink:title="apterous viviparous female" id="ABBRID0E3UAI" xlink:type="simple">ap. viv. fem</abbrev>., <bold>Qinghai</bold> (Xining City), 5.VI.1997, No. 11333, on <italic><tp:taxon-name><tp:taxon-name-part taxon-name-part-type="genus" reg="Salix">Salix</tp:taxon-name-part></tp:taxon-name></italic>, coll. X.L. Chen; one <abbrev xmlns:xlink="http://www.w3.org/1999/xlink" xlink:title="alate viviparous female" id="ABBRID0EJVAI" xlink:type="simple">ala. viv. fem</abbrev>. and one <abbrev xmlns:xlink="http://www.w3.org/1999/xlink" xlink:title="apterous viviparous female" id="ABBRID0ENVAI" xlink:type="simple">ap. viv. fem</abbrev>., <bold>Sichuan</bold>, 24.VIII.2013, No. 30092-1-1, on unknown host plant, coll. R. Chen.</p></tp:treatment-sec><tp:treatment-sec sec-type="diagnosis" id="SECID0ETVAI"><title>Diagnosis.</title><p><abbrev xmlns:xlink="http://www.w3.org/1999/xlink" xlink:title="ultimate rostral segment" id="ABBRID0EZVAI" xlink:type="simple">URS</abbrev> shorter than <abbrev xmlns:xlink="http://www.w3.org/1999/xlink" xlink:title="second hind tarsal segment" id="ABBRID0E4VAI" xlink:type="simple">HT II</abbrev> and without accessory setae (Fig. <xref ref-type="fig" rid="F3">3E, F</xref>); <abbrev xmlns:xlink="http://www.w3.org/1999/xlink" xlink:title="processus terminalis" id="ABBRID0EFWAI" xlink:type="simple">PT</abbrev> 0.85–1.14× <abbrev xmlns:xlink="http://www.w3.org/1999/xlink" xlink:title="antennal segments" id="ABBRID0EJWAI" xlink:type="simple">Ant</abbrev>. VIb, mostly longer than <abbrev xmlns:xlink="http://www.w3.org/1999/xlink" xlink:title="antennal segments" id="ABBRID0ENWAI" xlink:type="simple">Ant</abbrev>. VIb (Fig. <xref ref-type="fig" rid="F3">3C</xref>); supra-caudal process longer than 1/2 of cauda but rarely extending beyond tip of cauda (Fig. <xref ref-type="fig" rid="F3">3I</xref>) (<xref ref-type="bibr" rid="B27">Zhang and Zhong 1984</xref>; <xref ref-type="bibr" rid="B31">Zhang et al. 1999</xref>).</p><fig id="F3" position="float" orientation="portrait"><object-id xmlns:xlink="http://www.w3.org/1999/xlink" content-type="doi" xlink:type="simple">10.3897/zookeys.1169.98552.figure3</object-id><object-id xmlns:xlink="http://www.w3.org/1999/xlink" content-type="arpha" xlink:type="simple">79FAD8A8-89F7-5D3F-860D-AAC96A7613D6</object-id><label>Figure 3.</label><caption><p><italic><tp:taxon-name><tp:taxon-name-part taxon-name-part-type="genus" reg="Cavariella">Cavariella</tp:taxon-name-part><tp:taxon-name-part taxon-name-part-type="species" reg="aegopodii">aegopodii</tp:taxon-name-part></tp:taxon-name></italic> (Scopoli). Apterous viviparous female: <bold>A</bold> dorsal view of body <bold>B</bold> dorsal view of head <bold>C</bold> antenna <bold>D</bold> mesosternal furca <bold>E</bold> ultimate rostral segment <bold>F</bold> second hind tarsal segment <bold>G</bold> sculptures of abdominal tergites <bold>H</bold> siphunculus <bold>I</bold> supra-caudal process on abdominal tergite VIII <bold>J</bold> cauda <bold>K</bold> anal plate <bold>L</bold> genital plate. Scale bars: 0.10 mm.</p></caption><graphic xmlns:xlink="http://www.w3.org/1999/xlink" xlink:href="zookeys-1169-235_article-98552__-g003.jpg" position="float" orientation="portrait" xlink:type="simple" id="oo_880450.jpg"><uri content-type="original_file" xlink:type="simple">https://binary.pensoft.net/fig/880450</uri></graphic></fig><fig id="F4" position="float" orientation="portrait"><object-id xmlns:xlink="http://www.w3.org/1999/xlink" content-type="doi" xlink:type="simple">10.3897/zookeys.1169.98552.figure4</object-id><object-id xmlns:xlink="http://www.w3.org/1999/xlink" content-type="arpha" xlink:type="simple">482FFAE1-F4BF-5684-A898-A4EDD9E46749</object-id><label>Figure 4.</label><caption><p><italic><tp:taxon-name><tp:taxon-name-part taxon-name-part-type="genus" reg="Cavariella">Cavariella</tp:taxon-name-part><tp:taxon-name-part taxon-name-part-type="species" reg="aegopodii">aegopodii</tp:taxon-name-part></tp:taxon-name></italic> (Scopoli). Alate viviparous female: <bold>A</bold> dorsal view of body <bold>B</bold> antenna <bold>C</bold> siphunculus <bold>D</bold> supra-caudal process on abdominal tergite VIII <bold>E</bold> cauda. Scale bars: 0.10 mm.</p></caption><graphic xmlns:xlink="http://www.w3.org/1999/xlink" xlink:href="zookeys-1169-235_article-98552__-g004.jpg" position="float" orientation="portrait" xlink:type="simple" id="oo_880451.jpg"><uri content-type="original_file" xlink:type="simple">https://binary.pensoft.net/fig/880451</uri></graphic></fig></tp:treatment-sec><tp:treatment-sec sec-type="biology" id="SECID0ETZAI"><title>Biology.</title><p>Primary host plant: <italic><tp:taxon-name><tp:taxon-name-part taxon-name-part-type="genus" reg="Salix">Salix</tp:taxon-name-part></tp:taxon-name></italic>; secondary host plant: <tp:taxon-name><tp:taxon-name-part taxon-name-part-type="family">Apiaceae</tp:taxon-name-part></tp:taxon-name>. The species feeds on leaves and tender tips of <italic><tp:taxon-name><tp:taxon-name-part taxon-name-part-type="genus" reg="Salix">Salix</tp:taxon-name-part></tp:taxon-name></italic> (Fig. <xref ref-type="fig" rid="F32">32D</xref>). The species is a major pest of cultivated <tp:taxon-name><tp:taxon-name-part taxon-name-part-type="family">Apiaceae</tp:taxon-name-part></tp:taxon-name>, and it feeds on leaves and umbels of many genera in <tp:taxon-name><tp:taxon-name-part taxon-name-part-type="family">Apiaceae</tp:taxon-name-part></tp:taxon-name> (<xref ref-type="bibr" rid="B2">Blackman and Eastop 2022</xref>).</p></tp:treatment-sec><tp:treatment-sec sec-type="distribution" id="SECID0E51AI"><title>Distribution.</title><p>China (Heilongjiang, Gansu, Qinghai, Sichuan, Taiwan, Tibet, Xinjiang, Yunnan, Zhejiang) (<xref ref-type="bibr" rid="B30">Zhang et al 1992</xref>; <xref ref-type="bibr" rid="B12">Jiang et al 2011</xref>), Canada, Europe, USA.</p></tp:treatment-sec><tp:treatment-sec><!--Section generated to contain objects referenced in tp:taxon-treatment.--><fig id="F32" position="float" orientation="portrait"><object-id xmlns:xlink="http://www.w3.org/1999/xlink" content-type="doi" xlink:type="simple">10.3897/zookeys.1169.98552.figure32</object-id><object-id xmlns:xlink="http://www.w3.org/1999/xlink" content-type="arpha" xlink:type="simple">B4581DDF-7AE4-5455-8AFB-ED5A419FC3D9</object-id><label>Figure 32.</label><caption><p>The ecological habitat photographs of <italic><tp:taxon-name><tp:taxon-name-part taxon-name-part-type="genus" reg="Cavariella">Cavariella</tp:taxon-name-part></tp:taxon-name></italic> in the field <bold>A, B</bold> the apterae and nymphs of <italic><tp:taxon-name><tp:taxon-name-part taxon-name-part-type="genus" reg="Cavariella">Cavariella</tp:taxon-name-part><tp:taxon-name-part taxon-name-part-type="species" reg="aquatica">aquatica</tp:taxon-name-part></tp:taxon-name></italic> (Gillette &amp; Bragg) feeding on the leaves of <italic><tp:taxon-name><tp:taxon-name-part taxon-name-part-type="genus" reg="Salix">Salix</tp:taxon-name-part></tp:taxon-name></italic> along main vein <bold>C</bold> the apterae and nymphs of <italic><tp:taxon-name><tp:taxon-name-part taxon-name-part-type="genus" reg="Cavariella">Cavariella</tp:taxon-name-part><tp:taxon-name-part taxon-name-part-type="species" reg="aquatica">aquatica</tp:taxon-name-part></tp:taxon-name></italic> feeding on the leaves of <tp:taxon-name><tp:taxon-name-part taxon-name-part-type="family">Poaceae</tp:taxon-name-part></tp:taxon-name><bold>D</bold> the apterae and nymphs of <italic><tp:taxon-name><tp:taxon-name-part taxon-name-part-type="genus" reg="Cavariella">Cavariella</tp:taxon-name-part><tp:taxon-name-part taxon-name-part-type="species" reg="aegopodii">aegopodii</tp:taxon-name-part></tp:taxon-name></italic> (Scopoli) feeding on the leaves of <italic><tp:taxon-name><tp:taxon-name-part taxon-name-part-type="genus" reg="Salix">Salix</tp:taxon-name-part></tp:taxon-name></italic> along main vein <bold>E</bold> the apterae and nymphs of <italic><tp:taxon-name><tp:taxon-name-part taxon-name-part-type="genus" reg="Cavariella">Cavariella</tp:taxon-name-part><tp:taxon-name-part taxon-name-part-type="species" reg="angelicae">angelicae</tp:taxon-name-part></tp:taxon-name></italic> (Matsumura) feeding on the tender leaves of <italic><tp:taxon-name><tp:taxon-name-part taxon-name-part-type="genus" reg="Salix">Salix</tp:taxon-name-part></tp:taxon-name></italic><bold>F</bold> the apterae and nymphs of <italic><tp:taxon-name><tp:taxon-name-part taxon-name-part-type="genus" reg="Cavariella">Cavariella</tp:taxon-name-part><tp:taxon-name-part taxon-name-part-type="species" reg="araliae">araliae</tp:taxon-name-part></tp:taxon-name></italic> Takahashi feeding on tender tips of <italic><tp:taxon-name><tp:taxon-name-part taxon-name-part-type="genus" reg="Aralia">Aralia</tp:taxon-name-part></tp:taxon-name></italic><bold>G</bold> the apterae and nymphs of <italic><tp:taxon-name><tp:taxon-name-part taxon-name-part-type="genus" reg="Cavariella">Cavariella</tp:taxon-name-part><tp:taxon-name-part taxon-name-part-type="species" reg="bhutanensis">bhutanensis</tp:taxon-name-part></tp:taxon-name></italic> Chakrabarti &amp; Das feeding on the leaves of <italic><tp:taxon-name><tp:taxon-name-part taxon-name-part-type="genus" reg="Salix">Salix</tp:taxon-name-part></tp:taxon-name></italic> along main vein <bold>H</bold> the apterae of <italic><tp:taxon-name><tp:taxon-name-part taxon-name-part-type="genus" reg="Cavariella">Cavariella</tp:taxon-name-part><tp:taxon-name-part taxon-name-part-type="species" reg="gilgiana">gilgiana</tp:taxon-name-part></tp:taxon-name></italic> Zhang, Chen, Zhong &amp; Li feeding on the leaves of <italic><tp:taxon-name><tp:taxon-name-part taxon-name-part-type="genus" reg="Salix">Salix</tp:taxon-name-part></tp:taxon-name></italic>.</p></caption><graphic xmlns:xlink="http://www.w3.org/1999/xlink" xlink:href="zookeys-1169-235_article-98552__-g032.jpg" position="float" orientation="portrait" xlink:type="simple" id="oo_880479.jpg"><uri content-type="original_file" xlink:type="simple">https://binary.pensoft.net/fig/880479</uri></graphic></fig></tp:treatment-sec><ref-list><ref id="B27"><mixed-citation xmlns:xlink="http://www.w3.org/1999/xlink" xlink:type="simple"><person-group><name name-style="western"><surname>Zhang</surname><given-names>G</given-names></name><name name-style="western"><surname>Zhong</surname><given-names>T</given-names></name></person-group> (<year>1984</year>) <article-title>New records of <tp:taxon-name><tp:taxon-name-part taxon-name-part-type="family">Aphididae</tp:taxon-name-part></tp:taxon-name> from China, 3.</article-title><source>Acta Entomologica Sinica</source><volume>27</volume>(<issue>2</issue>): <fpage>225</fpage>.</mixed-citation></ref><ref id="B31"><mixed-citation xmlns:xlink="http://www.w3.org/1999/xlink" xlink:type="simple"><person-group><name name-style="western"><surname>Zhang</surname><given-names>G</given-names></name><name name-style="western"><surname>Chen</surname><given-names>X</given-names></name><name name-style="western"><surname>Zhong</surname><given-names>T</given-names></name><name name-style="western"><surname>Li</surname><given-names>J</given-names></name></person-group> (<year>1999</year>) Fauna of Agricultural and Forestry Aphids of Northwest, China: <tp:taxon-name><tp:taxon-name-part taxon-name-part-type="class">Insecta</tp:taxon-name-part></tp:taxon-name><tp:taxon-name><tp:taxon-name-part taxon-name-part-type="suborder">Homoptera</tp:taxon-name-part></tp:taxon-name><tp:taxon-name><tp:taxon-name-part taxon-name-part-type="infraorder">Aphidinea</tp:taxon-name-part></tp:taxon-name>. China Environmental Science Press, Beijing China, 367–374.</mixed-citation></ref><ref id="B2"><mixed-citation xmlns:xlink="http://www.w3.org/1999/xlink" xlink:type="simple"><person-group><name name-style="western"><surname>Blackman</surname><given-names>RL</given-names></name><name name-style="western"><surname>Eastop</surname><given-names>VF</given-names></name></person-group> (<year>2022</year>) Aphids on World’s plants. An online identification and information guide. <ext-link xlink:href="http://www.aphidsonworldsplants.info" ext-link-type="uri" xlink:type="simple">http://www.aphidsonworldsplants.info</ext-link> [Accessed 26 October 2022]</mixed-citation></ref><ref id="B30"><mixed-citation xmlns:xlink="http://www.w3.org/1999/xlink" xlink:type="simple"><person-group><name name-style="western"><surname>Zhang</surname><given-names>G</given-names></name><name name-style="western"><surname>Zhong</surname><given-names>T</given-names></name><name name-style="western"><surname>Zhang</surname><given-names>W</given-names></name></person-group> (<year>1992</year>) <tp:taxon-name><tp:taxon-name-part taxon-name-part-type="suborder">Homoptera</tp:taxon-name-part></tp:taxon-name>: <tp:taxon-name><tp:taxon-name-part taxon-name-part-type="superfamily">Aphidoidea</tp:taxon-name-part></tp:taxon-name>. In: Chinese Academy of Sciences (Ed.) The Comprehensive Scientific Expedition to the Qinghai-Xizang Plateau, Insects of the Hengduan Mountains Regions. Vol. 1. Science Press, Beijing, 374.</mixed-citation></ref><ref id="B12"><mixed-citation xmlns:xlink="http://www.w3.org/1999/xlink" xlink:type="simple"><person-group><name name-style="western"><surname>Jiang</surname><given-names>LY</given-names></name><name name-style="western"><surname>Qiao</surname><given-names>GX</given-names></name><name name-style="western"><surname>Zhang</surname><given-names>GX</given-names></name><name name-style="western"><surname>Zhong</surname><given-names>TS</given-names></name></person-group> (<year>2011</year>) Fauna of agricultural and forestry aphis in Northeast China (<tp:taxon-name><tp:taxon-name-part taxon-name-part-type="infraorder">Aphidinea</tp:taxon-name-part></tp:taxon-name><tp:taxon-name><tp:taxon-name-part taxon-name-part-type="order">Hemiptera</tp:taxon-name-part></tp:taxon-name><tp:taxon-name><tp:taxon-name-part taxon-name-part-type="class">Insecta</tp:taxon-name-part></tp:taxon-name>). Science Press, Beijing China, 487–794.</mixed-citation></ref></ref-list></tp:taxon-treatment>
