# Supplementary material for: ﻿Cavariella Del Guercio (Hemiptera, Aphidinae, Macrosiphini) in China, with a new species, new synonymies, and first country records
Source: Zookeys. 2023 Jul 18;1169:235–92. doi: 10.3897/zookeys.1169.98552 (PMC10369453; doi:10.3897/zookeys.1169.98552)
Supplement: XML Treatment for Cavariella angelicae [file zookeys.1169.98552-treatment6.xml]

<!DOCTYPE tp:taxon-treatment
  PUBLIC "-//TaxonX//DTD Taxonomic Treatment Publishing DTD v0 20100105//EN" "tax-treatment-NSO.dtd">
<tp:taxon-treatment xmlns:tp="http://www.plazi.org/taxpub"><tp:treatment-meta><kwd-group><label>Taxon classification</label><kwd>
              <named-content content-type="kingdom">Animalia</named-content>
            </kwd><kwd>
              <named-content content-type="order">Hemiptera</named-content>
            </kwd><kwd>
              <named-content content-type="family">Aphididae</named-content>
            </kwd></kwd-group><mixed-citation publication-type="journal"><person-group><name><surname>Xu</surname><given-names>Ying</given-names></name><name><surname>Chen</surname><given-names>Jing</given-names></name><name><surname>Jiang</surname><given-names>Li-Yun</given-names></name><name><surname>Qiao</surname><given-names>Ge-Xia</given-names></name></person-group><article-title><italic>﻿<tp:taxon-name><tp:taxon-name-part taxon-name-part-type="genus" reg="Cavariella">Cavariella</tp:taxon-name-part></tp:taxon-name></italic> Del Guercio (<tp:taxon-name><tp:taxon-name-part taxon-name-part-type="order">Hemiptera</tp:taxon-name-part></tp:taxon-name>, <tp:taxon-name><tp:taxon-name-part taxon-name-part-type="subfamily">Aphidinae</tp:taxon-name-part></tp:taxon-name>, <tp:taxon-name><tp:taxon-name-part taxon-name-part-type="tribe">Macrosiphini</tp:taxon-name-part></tp:taxon-name>) in China, with a new species, new synonymies, and first country records</article-title><source>Zookeys</source><day>18</day><month>07</month><year>2023</year><volume>1169</volume><fpage>235</fpage><lpage>292</lpage><pub-id pub-id-type="doi">10.3897/zookeys.1169.98552</pub-id></mixed-citation></tp:treatment-meta><tp:nomenclature><label>﻿</label><tp:taxon-name>
            <object-id xmlns:xlink="http://www.w3.org/1999/xlink" content-type="arpha" xlink:type="simple">28C97E3D-3273-5F25-B642-FE1C045B3326</object-id>
            <tp:taxon-name-part taxon-name-part-type="genus" reg="Cavariella">Cavariella</tp:taxon-name-part>
            <tp:taxon-name-part taxon-name-part-type="species" reg="angelicae">angelicae</tp:taxon-name-part>
          </tp:taxon-name><tp:taxon-authority>(Matsumura, 1918)</tp:taxon-authority><xref ref-type="fig" rid="F5">Figs 5</xref><xref ref-type="fig" rid="F32">, 32E</xref><tp:nomenclature-citation-list><tp:nomenclature-citation><tp:taxon-name>
                <tp:taxon-name-part taxon-name-part-type="genus" reg="Metaphis">Metaphis</tp:taxon-name-part>
                <tp:taxon-name-part taxon-name-part-type="species" reg="angelicae">angelicae</tp:taxon-name-part>
              </tp:taxon-name><comment>Matsumura, 1918: 1.</comment></tp:nomenclature-citation></tp:nomenclature-citation-list></tp:nomenclature><tp:treatment-sec sec-type="material" id="SECID0EG4AI"><title>Specimens examined.</title><p>Two ap. viv. fems. (slides) and one <abbrev xmlns:xlink="http://www.w3.org/1999/xlink" xlink:title="apterous viviparous female" id="ABBRID0EM4AI" xlink:type="simple">ap. viv. fem</abbrev>. (COI: <ext-link xmlns:xlink="http://www.w3.org/1999/xlink" xlink:href="OP956148" ext-link-type="gen" xlink:type="simple">OP956148</ext-link>), <bold>China: Sichuan</bold> (Ganzi City), 15.VI.2021, No. 51435-1-1, on <italic><tp:taxon-name><tp:taxon-name-part taxon-name-part-type="genus" reg="Salix">Salix</tp:taxon-name-part></tp:taxon-name></italic>, coll. T.Y. Liu and S. Xu; one <abbrev xmlns:xlink="http://www.w3.org/1999/xlink" xlink:title="apterous viviparous female" id="ABBRID0E54AI" xlink:type="simple">ap. viv. fem</abbrev>. and one <abbrev xmlns:xlink="http://www.w3.org/1999/xlink" xlink:title="alate viviparous female" id="ABBRID0EC5AI" xlink:type="simple">ala. viv. fem</abbrev>. (slides), one <abbrev xmlns:xlink="http://www.w3.org/1999/xlink" xlink:title="apterous viviparous female" id="ABBRID0EG5AI" xlink:type="simple">ap. viv. fem</abbrev>. (COI: <ext-link xmlns:xlink="http://www.w3.org/1999/xlink" xlink:href="OP956145" ext-link-type="gen" xlink:type="simple">OP956145</ext-link>), <bold>Sichuan</bold> (Ganzi City), 12.VI.2021, No. 50575-1-1, on <italic><tp:taxon-name><tp:taxon-name-part taxon-name-part-type="genus" reg="Salix">Salix</tp:taxon-name-part></tp:taxon-name></italic>, coll. T.Y. Liu and S. Xu; two ap. viv. fems. and two ala. viv. fems. (slides), one <abbrev xmlns:xlink="http://www.w3.org/1999/xlink" xlink:title="apterous viviparous female" id="ABBRID0EY5AI" xlink:type="simple">ap. viv. fem</abbrev>. (COI: <ext-link xmlns:xlink="http://www.w3.org/1999/xlink" xlink:href="OP956146" ext-link-type="gen" xlink:type="simple">OP956146</ext-link>), <bold>Sichuan</bold> (Ganzi City), 12.VI.2021, No. 50588-1-1, on <italic><tp:taxon-name><tp:taxon-name-part taxon-name-part-type="genus" reg="Salix">Salix</tp:taxon-name-part></tp:taxon-name></italic>, coll. T.Y. Liu and S. Xu; one <abbrev xmlns:xlink="http://www.w3.org/1999/xlink" xlink:title="apterous viviparous female" id="ABBRID0EK6AI" xlink:type="simple">ap. viv. fem</abbrev>., <bold>Hebei</bold>, 6.V.2021, No. 49999-2-1, on <italic><tp:taxon-name><tp:taxon-name-part taxon-name-part-type="genus" reg="Salix">Salix</tp:taxon-name-part></tp:taxon-name></italic>, coll. G.X. Qiao.</p></tp:treatment-sec><tp:treatment-sec sec-type="diagnosis" id="SECID0EX6AI"><title>Diagnosis.</title><p>Antennae 5-segmented (Fig. <xref ref-type="fig" rid="F5">5C</xref>), <abbrev xmlns:xlink="http://www.w3.org/1999/xlink" xlink:title="processus terminalis" id="ABBRID0EBABI" xlink:type="simple">PT</abbrev> 1.95–2.39× <abbrev xmlns:xlink="http://www.w3.org/1999/xlink" xlink:title="antennal segments" id="ABBRID0EFABI" xlink:type="simple">Ant</abbrev>. Vb; <abbrev xmlns:xlink="http://www.w3.org/1999/xlink" xlink:title="ultimate rostral segment" id="ABBRID0EJABI" xlink:type="simple">URS</abbrev> long wedge-shaped (Fig. <xref ref-type="fig" rid="F5">5D</xref>), 1.15–1.36× <abbrev xmlns:xlink="http://www.w3.org/1999/xlink" xlink:title="second hind tarsal segment" id="ABBRID0ERABI" xlink:type="simple">HT II</abbrev>; <abbrev xmlns:xlink="http://www.w3.org/1999/xlink" xlink:title="abdominal tergite VIII" id="ABBRID0EVABI" xlink:type="simple">ABD TERG VIII</abbrev> with short rectangular supra-caudal process (Fig. <xref ref-type="fig" rid="F5">5G</xref>); <abbrev xmlns:xlink="http://www.w3.org/1999/xlink" xlink:title="siphunculus" id="ABBRID0E4ABI" xlink:type="simple">SIPH</abbrev> cylindrical not swollen (Fig. <xref ref-type="fig" rid="F5">5H</xref>); cauda short tongue-shaped (Fig. <xref ref-type="fig" rid="F5">5I</xref>), with four or five setae (<xref ref-type="bibr" rid="B17">Matsumura 1918</xref>; <xref ref-type="bibr" rid="B18">Miyazaki 1971</xref>; <xref ref-type="bibr" rid="B29">Zhang and Zhong 1990</xref>).</p><fig id="F5" position="float" orientation="portrait"><object-id xmlns:xlink="http://www.w3.org/1999/xlink" content-type="doi" xlink:type="simple">10.3897/zookeys.1169.98552.figure5</object-id><object-id xmlns:xlink="http://www.w3.org/1999/xlink" content-type="arpha" xlink:type="simple">DD60F36E-347F-5F6B-BED4-4BFB55520613</object-id><label>Figure 5.</label><caption><p><italic><tp:taxon-name><tp:taxon-name-part taxon-name-part-type="genus" reg="Cavariella">Cavariella</tp:taxon-name-part><tp:taxon-name-part taxon-name-part-type="species" reg="angelicae">angelicae</tp:taxon-name-part></tp:taxon-name></italic> (Matsumura). Apterous viviparous female: <bold>A</bold> dorsal view of body <bold>B</bold> dorsal view of head <bold>C</bold> antenna <bold>D</bold> ultimate rostral segment <bold>E</bold> mesosternal furca <bold>F</bold> sculptures of abdominal tergites <bold>G</bold> supra-caudal process on abdominal tergite VIII <bold>H</bold> siphunculus <bold>I</bold> cauda. Alate viviparous female: <bold>J</bold> dorsal view of body <bold>K</bold> antennal segments I–IV <bold>L</bold> supra-caudal process on abdominal tergite VIII <bold>M</bold> cauda <bold>N</bold> anal plate <bold>O</bold> genital plate. Scale bars: 0.10 mm.</p></caption><graphic xmlns:xlink="http://www.w3.org/1999/xlink" xlink:href="zookeys-1169-235_article-98552__-g005.jpg" position="float" orientation="portrait" xlink:type="simple" id="oo_880452.jpg"><uri content-type="original_file" xlink:type="simple">https://binary.pensoft.net/fig/880452</uri></graphic></fig></tp:treatment-sec><tp:treatment-sec sec-type="comments" id="SECID0ELDBI"><title>Comment.</title><p>The species resembles <italic><tp:taxon-name><tp:taxon-name-part taxon-name-part-type="genus" reg="Cavariella">Cavariella</tp:taxon-name-part><tp:taxon-name-part taxon-name-part-type="species" reg="digitata">digitata</tp:taxon-name-part></tp:taxon-name></italic> and <italic><tp:taxon-name><tp:taxon-name-part taxon-name-part-type="genus" reg="Cavariella">Cavariella</tp:taxon-name-part><tp:taxon-name-part taxon-name-part-type="species" reg="theobaldi">theobaldi</tp:taxon-name-part></tp:taxon-name></italic> in <abbrev xmlns:xlink="http://www.w3.org/1999/xlink" xlink:title="siphunculus" id="ABBRID0EHEBI" xlink:type="simple">SIPH</abbrev> being long and cylindrical, and not swollen, supra-caudal process short. But the species differs from <italic><tp:taxon-name><tp:taxon-name-part taxon-name-part-type="genus" reg="Cavariella">C.</tp:taxon-name-part><tp:taxon-name-part taxon-name-part-type="species" reg="digitata">digitata</tp:taxon-name-part></tp:taxon-name></italic> as follows: <abbrev xmlns:xlink="http://www.w3.org/1999/xlink" xlink:title="ultimate rostral segment" id="ABBRID0EWEBI" xlink:type="simple">URS</abbrev> long and wedge-shaped, distinctly longer than <abbrev xmlns:xlink="http://www.w3.org/1999/xlink" xlink:title="second hind tarsal segment" id="ABBRID0E1EBI" xlink:type="simple">HT II</abbrev>, 1.15–1.36× <abbrev xmlns:xlink="http://www.w3.org/1999/xlink" xlink:title="second hind tarsal segment" id="ABBRID0E5EBI" xlink:type="simple">HT II</abbrev> (<italic><tp:taxon-name><tp:taxon-name-part taxon-name-part-type="genus" reg="Cavariella">C.</tp:taxon-name-part><tp:taxon-name-part taxon-name-part-type="species" reg="digitata">digitata</tp:taxon-name-part></tp:taxon-name></italic>: <abbrev xmlns:xlink="http://www.w3.org/1999/xlink" xlink:title="ultimate rostral segment" id="ABBRID0ENFBI" xlink:type="simple">URS</abbrev> wedge-shaped, 1.00–1.10× <abbrev xmlns:xlink="http://www.w3.org/1999/xlink" xlink:title="second hind tarsal segment" id="ABBRID0ERFBI" xlink:type="simple">HT II</abbrev>); supra-caudal process rectangular, blunt with two setae distally (<italic><tp:taxon-name><tp:taxon-name-part taxon-name-part-type="genus" reg="Cavariella">C.</tp:taxon-name-part><tp:taxon-name-part taxon-name-part-type="species" reg="digitata">digitata</tp:taxon-name-part></tp:taxon-name></italic>: supra-caudal process triangular, with two setae distally and 1–3 short setae basally); <abbrev xmlns:xlink="http://www.w3.org/1999/xlink" xlink:title="processus terminalis" id="ABBRID0EAGBI" xlink:type="simple">PT</abbrev> 3.00× <abbrev xmlns:xlink="http://www.w3.org/1999/xlink" xlink:title="antennal segments" id="ABBRID0EEGBI" xlink:type="simple">Ant</abbrev>. Vb (<italic><tp:taxon-name><tp:taxon-name-part taxon-name-part-type="genus" reg="Cavariella">C.</tp:taxon-name-part><tp:taxon-name-part taxon-name-part-type="species" reg="digitata">digitata</tp:taxon-name-part></tp:taxon-name></italic>: <abbrev xmlns:xlink="http://www.w3.org/1999/xlink" xlink:title="processus terminalis" id="ABBRID0ETGBI" xlink:type="simple">PT</abbrev> 1.25–1.45× <abbrev xmlns:xlink="http://www.w3.org/1999/xlink" xlink:title="antennal segments" id="ABBRID0EXGBI" xlink:type="simple">Ant</abbrev>. Vb). The species differs from <italic><tp:taxon-name><tp:taxon-name-part taxon-name-part-type="genus" reg="Cavariella">C.</tp:taxon-name-part><tp:taxon-name-part taxon-name-part-type="species" reg="theobaldi">theobaldi</tp:taxon-name-part></tp:taxon-name></italic> as follows: antennae 5-segmented (<italic><tp:taxon-name><tp:taxon-name-part taxon-name-part-type="genus" reg="Cavariella">C.</tp:taxon-name-part><tp:taxon-name-part taxon-name-part-type="species" reg="theobaldi">theobaldi</tp:taxon-name-part></tp:taxon-name></italic>: antennae 6-segmented); <abbrev xmlns:xlink="http://www.w3.org/1999/xlink" xlink:title="ultimate rostral segment" id="ABBRID0ERHBI" xlink:type="simple">URS</abbrev> long wedge-shaped, longer than cauda (<italic><tp:taxon-name><tp:taxon-name-part taxon-name-part-type="genus" reg="Cavariella">C.</tp:taxon-name-part><tp:taxon-name-part taxon-name-part-type="species" reg="theobaldi">theobaldi</tp:taxon-name-part></tp:taxon-name></italic>: <abbrev xmlns:xlink="http://www.w3.org/1999/xlink" xlink:title="ultimate rostral segment" id="ABBRID0EAIBI" xlink:type="simple">URS</abbrev> wedge-shaped, shorter than cauda) (<xref ref-type="bibr" rid="B18">Miyazaki 1971</xref>).</p></tp:treatment-sec><tp:treatment-sec sec-type="biology" id="SECID0EIIBI"><title>Biology.</title><p>The species feeds on tender tips of <tp:taxon-name><tp:taxon-name-part taxon-name-part-type="family">Apiaceae</tp:taxon-name-part></tp:taxon-name> (<italic><tp:taxon-name><tp:taxon-name-part taxon-name-part-type="genus" reg="Angelica">Angelica</tp:taxon-name-part></tp:taxon-name></italic>, <italic><tp:taxon-name><tp:taxon-name-part taxon-name-part-type="genus" reg="Heracleum">Heracleum</tp:taxon-name-part></tp:taxon-name></italic>, <italic><tp:taxon-name><tp:taxon-name-part taxon-name-part-type="genus" reg="Pastinaca">Pastinaca</tp:taxon-name-part></tp:taxon-name></italic>, <italic><tp:taxon-name><tp:taxon-name-part taxon-name-part-type="genus" reg="Sium">Sium</tp:taxon-name-part></tp:taxon-name></italic>) (<xref ref-type="bibr" rid="B18">Miyazaki 1971</xref>; <xref ref-type="bibr" rid="B2">Blackman and Eastop 2022</xref>). In China, the species feeds on <italic><tp:taxon-name><tp:taxon-name-part taxon-name-part-type="genus" reg="Salix">Salix</tp:taxon-name-part></tp:taxon-name></italic> (Fig. <xref ref-type="fig" rid="F32">32E</xref>), <italic><tp:taxon-name><tp:taxon-name-part taxon-name-part-type="genus" reg="Heracleum">Heracleum</tp:taxon-name-part></tp:taxon-name></italic>, and <italic><tp:taxon-name><tp:taxon-name-part taxon-name-part-type="genus" reg="Angelica">Angelica</tp:taxon-name-part></tp:taxon-name></italic>. Hence, the species may be heteroecious holocyclic; <italic><tp:taxon-name><tp:taxon-name-part taxon-name-part-type="genus" reg="Salix">Salix</tp:taxon-name-part></tp:taxon-name></italic> is the primary host plant and <tp:taxon-name><tp:taxon-name-part taxon-name-part-type="family">Apiaceae</tp:taxon-name-part></tp:taxon-name> is the secondary host plant.</p></tp:treatment-sec><tp:treatment-sec sec-type="distribution" id="SECID0E3KBI"><title>Distribution.</title><p>China (Hebei, Sichuan), Japan, Kazakhstan, Korea, Russia.</p></tp:treatment-sec><tp:treatment-sec><!--Section generated to contain objects referenced in tp:taxon-treatment.--><fig id="F32" position="float" orientation="portrait"><object-id xmlns:xlink="http://www.w3.org/1999/xlink" content-type="doi" xlink:type="simple">10.3897/zookeys.1169.98552.figure32</object-id><object-id xmlns:xlink="http://www.w3.org/1999/xlink" content-type="arpha" xlink:type="simple">B4581DDF-7AE4-5455-8AFB-ED5A419FC3D9</object-id><label>Figure 32.</label><caption><p>The ecological habitat photographs of <italic><tp:taxon-name><tp:taxon-name-part taxon-name-part-type="genus" reg="Cavariella">Cavariella</tp:taxon-name-part></tp:taxon-name></italic> in the field <bold>A, B</bold> the apterae and nymphs of <italic><tp:taxon-name><tp:taxon-name-part taxon-name-part-type="genus" reg="Cavariella">Cavariella</tp:taxon-name-part><tp:taxon-name-part taxon-name-part-type="species" reg="aquatica">aquatica</tp:taxon-name-part></tp:taxon-name></italic> (Gillette &amp; Bragg) feeding on the leaves of <italic><tp:taxon-name><tp:taxon-name-part taxon-name-part-type="genus" reg="Salix">Salix</tp:taxon-name-part></tp:taxon-name></italic> along main vein <bold>C</bold> the apterae and nymphs of <italic><tp:taxon-name><tp:taxon-name-part taxon-name-part-type="genus" reg="Cavariella">Cavariella</tp:taxon-name-part><tp:taxon-name-part taxon-name-part-type="species" reg="aquatica">aquatica</tp:taxon-name-part></tp:taxon-name></italic> feeding on the leaves of <tp:taxon-name><tp:taxon-name-part taxon-name-part-type="family">Poaceae</tp:taxon-name-part></tp:taxon-name><bold>D</bold> the apterae and nymphs of <italic><tp:taxon-name><tp:taxon-name-part taxon-name-part-type="genus" reg="Cavariella">Cavariella</tp:taxon-name-part><tp:taxon-name-part taxon-name-part-type="species" reg="aegopodii">aegopodii</tp:taxon-name-part></tp:taxon-name></italic> (Scopoli) feeding on the leaves of <italic><tp:taxon-name><tp:taxon-name-part taxon-name-part-type="genus" reg="Salix">Salix</tp:taxon-name-part></tp:taxon-name></italic> along main vein <bold>E</bold> the apterae and nymphs of <italic><tp:taxon-name><tp:taxon-name-part taxon-name-part-type="genus" reg="Cavariella">Cavariella</tp:taxon-name-part><tp:taxon-name-part taxon-name-part-type="species" reg="angelicae">angelicae</tp:taxon-name-part></tp:taxon-name></italic> (Matsumura) feeding on the tender leaves of <italic><tp:taxon-name><tp:taxon-name-part taxon-name-part-type="genus" reg="Salix">Salix</tp:taxon-name-part></tp:taxon-name></italic><bold>F</bold> the apterae and nymphs of <italic><tp:taxon-name><tp:taxon-name-part taxon-name-part-type="genus" reg="Cavariella">Cavariella</tp:taxon-name-part><tp:taxon-name-part taxon-name-part-type="species" reg="araliae">araliae</tp:taxon-name-part></tp:taxon-name></italic> Takahashi feeding on tender tips of <italic><tp:taxon-name><tp:taxon-name-part taxon-name-part-type="genus" reg="Aralia">Aralia</tp:taxon-name-part></tp:taxon-name></italic><bold>G</bold> the apterae and nymphs of <italic><tp:taxon-name><tp:taxon-name-part taxon-name-part-type="genus" reg="Cavariella">Cavariella</tp:taxon-name-part><tp:taxon-name-part taxon-name-part-type="species" reg="bhutanensis">bhutanensis</tp:taxon-name-part></tp:taxon-name></italic> Chakrabarti &amp; Das feeding on the leaves of <italic><tp:taxon-name><tp:taxon-name-part taxon-name-part-type="genus" reg="Salix">Salix</tp:taxon-name-part></tp:taxon-name></italic> along main vein <bold>H</bold> the apterae of <italic><tp:taxon-name><tp:taxon-name-part taxon-name-part-type="genus" reg="Cavariella">Cavariella</tp:taxon-name-part><tp:taxon-name-part taxon-name-part-type="species" reg="gilgiana">gilgiana</tp:taxon-name-part></tp:taxon-name></italic> Zhang, Chen, Zhong &amp; Li feeding on the leaves of <italic><tp:taxon-name><tp:taxon-name-part taxon-name-part-type="genus" reg="Salix">Salix</tp:taxon-name-part></tp:taxon-name></italic>.</p></caption><graphic xmlns:xlink="http://www.w3.org/1999/xlink" xlink:href="zookeys-1169-235_article-98552__-g032.jpg" position="float" orientation="portrait" xlink:type="simple" id="oo_880479.jpg"><uri content-type="original_file" xlink:type="simple">https://binary.pensoft.net/fig/880479</uri></graphic></fig></tp:treatment-sec><ref-list><ref id="B17"><mixed-citation xmlns:xlink="http://www.w3.org/1999/xlink" xlink:type="simple"><person-group><name name-style="western"><surname>Matsumura</surname><given-names>S</given-names></name></person-group> (<year>1918</year>) <article-title>New <tp:taxon-name><tp:taxon-name-part taxon-name-part-type="subfamily">Aphidinae</tp:taxon-name-part></tp:taxon-name> of Japan.</article-title><source>Transactions of the Sapporo Natural History Society</source><volume>7</volume>(<issue>1</issue>): <fpage>1</fpage>–<lpage>20</lpage>.</mixed-citation></ref><ref id="B18"><mixed-citation xmlns:xlink="http://www.w3.org/1999/xlink" xlink:type="simple"><person-group><name name-style="western"><surname>Miyazaki</surname><given-names>M</given-names></name></person-group> (<year>1971</year>) <article-title>A revision of the tribe <tp:taxon-name><tp:taxon-name-part taxon-name-part-type="tribe">Macrosiphini</tp:taxon-name-part></tp:taxon-name> of Japan (<tp:taxon-name><tp:taxon-name-part taxon-name-part-type="suborder">Homoptera</tp:taxon-name-part></tp:taxon-name>: <tp:taxon-name><tp:taxon-name-part taxon-name-part-type="family">Aphididae</tp:taxon-name-part></tp:taxon-name>, <tp:taxon-name><tp:taxon-name-part taxon-name-part-type="subfamily">Aphidinae</tp:taxon-name-part></tp:taxon-name>).</article-title><source><tp:taxon-name><tp:taxon-name-part taxon-name-part-type="class">Insecta</tp:taxon-name-part></tp:taxon-name> Matsumurana</source><volume>34</volume>(<issue>1</issue>): <fpage>176</fpage>–<lpage>183</lpage>.</mixed-citation></ref><ref id="B29"><mixed-citation xmlns:xlink="http://www.w3.org/1999/xlink" xlink:type="simple"><person-group><name name-style="western"><surname>Zhang</surname><given-names>G</given-names></name><name name-style="western"><surname>Zhong</surname><given-names>T</given-names></name></person-group> (<year>1990</year>) <article-title>Thirty-eight new records of <tp:taxon-name><tp:taxon-name-part taxon-name-part-type="superfamily">Aphidoidea</tp:taxon-name-part></tp:taxon-name> from China.</article-title><source>Sinozoologia</source><volume>7</volume>: <fpage>325</fpage>–<lpage>331</lpage>.</mixed-citation></ref><ref id="B2"><mixed-citation xmlns:xlink="http://www.w3.org/1999/xlink" xlink:type="simple"><person-group><name name-style="western"><surname>Blackman</surname><given-names>RL</given-names></name><name name-style="western"><surname>Eastop</surname><given-names>VF</given-names></name></person-group> (<year>2022</year>) Aphids on World’s plants. An online identification and information guide. <ext-link xlink:href="http://www.aphidsonworldsplants.info" ext-link-type="uri" xlink:type="simple">http://www.aphidsonworldsplants.info</ext-link> [Accessed 26 October 2022]</mixed-citation></ref></ref-list></tp:taxon-treatment>
