# Supplementary material for: ﻿Cavariella Del Guercio (Hemiptera, Aphidinae, Macrosiphini) in China, with a new species, new synonymies, and first country records
Source: Zookeys. 2023 Jul 18;1169:235–92. doi: 10.3897/zookeys.1169.98552 (PMC10369453; doi:10.3897/zookeys.1169.98552)
Supplement: XML Treatment for Cavariella bhutanensis [file zookeys.1169.98552-treatment8.xml]

<!DOCTYPE tp:taxon-treatment
  PUBLIC "-//TaxonX//DTD Taxonomic Treatment Publishing DTD v0 20100105//EN" "tax-treatment-NSO.dtd">
<tp:taxon-treatment xmlns:tp="http://www.plazi.org/taxpub"><tp:treatment-meta><kwd-group><label>Taxon classification</label><kwd>
              <named-content content-type="kingdom">Animalia</named-content>
            </kwd><kwd>
              <named-content content-type="order">Hemiptera</named-content>
            </kwd><kwd>
              <named-content content-type="family">Aphididae</named-content>
            </kwd></kwd-group><mixed-citation publication-type="journal"><person-group><name><surname>Xu</surname><given-names>Ying</given-names></name><name><surname>Chen</surname><given-names>Jing</given-names></name><name><surname>Jiang</surname><given-names>Li-Yun</given-names></name><name><surname>Qiao</surname><given-names>Ge-Xia</given-names></name></person-group><article-title><italic>﻿<tp:taxon-name><tp:taxon-name-part taxon-name-part-type="genus" reg="Cavariella">Cavariella</tp:taxon-name-part></tp:taxon-name></italic> Del Guercio (<tp:taxon-name><tp:taxon-name-part taxon-name-part-type="order">Hemiptera</tp:taxon-name-part></tp:taxon-name>, <tp:taxon-name><tp:taxon-name-part taxon-name-part-type="subfamily">Aphidinae</tp:taxon-name-part></tp:taxon-name>, <tp:taxon-name><tp:taxon-name-part taxon-name-part-type="tribe">Macrosiphini</tp:taxon-name-part></tp:taxon-name>) in China, with a new species, new synonymies, and first country records</article-title><source>Zookeys</source><day>18</day><month>07</month><year>2023</year><volume>1169</volume><fpage>235</fpage><lpage>292</lpage><pub-id pub-id-type="doi">10.3897/zookeys.1169.98552</pub-id></mixed-citation></tp:treatment-meta><tp:nomenclature><label>﻿</label><tp:taxon-name>
            <object-id xmlns:xlink="http://www.w3.org/1999/xlink" content-type="arpha" xlink:type="simple">45CE2AA1-D09A-50F9-95C7-B39013DC2F88</object-id>
            <tp:taxon-name-part taxon-name-part-type="genus" reg="Cavariella">Cavariella</tp:taxon-name-part>
            <tp:taxon-name-part taxon-name-part-type="species" reg="bhutanensis">bhutanensis</tp:taxon-name-part>
          </tp:taxon-name><tp:taxon-authority>Chakrabarti &amp; Das, 2009</tp:taxon-authority><xref ref-type="fig" rid="F8">Figs 8</xref><xref ref-type="fig" rid="F9">, 9</xref><xref ref-type="fig" rid="F32">, 32G</xref><tp:nomenclature-citation-list><tp:nomenclature-citation><tp:taxon-name>
                <tp:taxon-name-part taxon-name-part-type="genus" reg="Cavariella">Cavariella</tp:taxon-name-part>
                <tp:taxon-name-part taxon-name-part-type="species" reg="bhutanensis">bhutanensis</tp:taxon-name-part>
              </tp:taxon-name><comment>Chakrabarti &amp; Das, 2009: 39.</comment></tp:nomenclature-citation></tp:nomenclature-citation-list></tp:nomenclature><tp:treatment-sec sec-type="material" id="SECID0E3XBI"><title>Specimens examined.</title><p>One <abbrev xmlns:xlink="http://www.w3.org/1999/xlink" xlink:title="alate viviparous female" id="ABBRID0ECYBI" xlink:type="simple">ala. viv. fem</abbrev>., <bold>China: Tibet</bold> (Nyalam County), 9.VIII.2010, No. 25818-1-1, on <tp:taxon-name><tp:taxon-name-part taxon-name-part-type="family">Apiaceae</tp:taxon-name-part></tp:taxon-name>, coll. Y. Wang; one <abbrev xmlns:xlink="http://www.w3.org/1999/xlink" xlink:title="alate viviparous female" id="ABBRID0ENYBI" xlink:type="simple">ala. viv. fem</abbrev>. and two ap. viv. fems., <bold>Tibet</bold> (Nyingchi City), 3.VIII.2010, No. 25756-1-1, on <tp:taxon-name><tp:taxon-name-part taxon-name-part-type="family">Apiaceae</tp:taxon-name-part></tp:taxon-name>, coll. G.X. Qiao; one <abbrev xmlns:xlink="http://www.w3.org/1999/xlink" xlink:title="apterous viviparous female" id="ABBRID0EYYBI" xlink:type="simple">ap. viv. fem</abbrev>. (slide) and one <abbrev xmlns:xlink="http://www.w3.org/1999/xlink" xlink:title="apterous viviparous female" id="ABBRID0E3YBI" xlink:type="simple">ap. viv. fem</abbrev>. (COI: <ext-link xmlns:xlink="http://www.w3.org/1999/xlink" xlink:href="OP956120" ext-link-type="gen" xlink:type="simple">OP956120</ext-link>), <bold>Tibet</bold> (Nyalam County), 22.VII.2014, No. 32711-1-1, on <italic><tp:taxon-name><tp:taxon-name-part taxon-name-part-type="genus" reg="Salix">Salix</tp:taxon-name-part></tp:taxon-name></italic>, coll. J. Chen and X.C. Zhu; one <abbrev xmlns:xlink="http://www.w3.org/1999/xlink" xlink:title="apterous viviparous female" id="ABBRID0EOZBI" xlink:type="simple">ap. viv. fem</abbrev>., <bold>Tibet</bold> (Shannan City), 9.VI.2016, No. 37289-1-1, on <italic><tp:taxon-name><tp:taxon-name-part taxon-name-part-type="genus" reg="Salix">Salix</tp:taxon-name-part></tp:taxon-name></italic>, coll. F.F. Niu; one <abbrev xmlns:xlink="http://www.w3.org/1999/xlink" xlink:title="apterous viviparous female" id="ABBRID0E2ZBI" xlink:type="simple">ap. viv. fem</abbrev>., <bold>Tibet</bold> (Jilong County), 24.VII.2014, No. 32732-1-1, on <italic><tp:taxon-name><tp:taxon-name-part taxon-name-part-type="genus" reg="Salix">Salix</tp:taxon-name-part></tp:taxon-name></italic>, coll. J. Chen and X.C. Zhu; two ap. viv. fems. (slides) and one <abbrev xmlns:xlink="http://www.w3.org/1999/xlink" xlink:title="apterous viviparous female" id="ABBRID0EI1BI" xlink:type="simple">ap. viv. fem</abbrev>. (COI: <ext-link xmlns:xlink="http://www.w3.org/1999/xlink" xlink:href="OP956152" ext-link-type="gen" xlink:type="simple">OP956152</ext-link>), <bold>Tibet</bold> (Bailang County), 17.VII.2021, No. 51895-1-1, on <italic><tp:taxon-name><tp:taxon-name-part taxon-name-part-type="genus" reg="Salix">Salix</tp:taxon-name-part></tp:taxon-name></italic>, coll. Y. Xu; two ap. viv. fems., <bold>Tibet</bold> (Pulan County), 31.VII.2021, No. 52077-1-1, on <italic><tp:taxon-name><tp:taxon-name-part taxon-name-part-type="genus" reg="Salix">Salix</tp:taxon-name-part></tp:taxon-name></italic>, coll. Y. Xu; two ap. viv. fems., <bold>Tibet</bold> (Jilong County), 31.VII.2021, No. 52011-1-1, on <tp:taxon-name><tp:taxon-name-part taxon-name-part-type="family">Apiaceae</tp:taxon-name-part></tp:taxon-name>, coll. Y. Xu.</p></tp:treatment-sec><tp:treatment-sec sec-type="diagnosis" id="SECID0EK2BI"><title>Diagnosis.</title><p><abbrev xmlns:xlink="http://www.w3.org/1999/xlink" xlink:title="processus terminalis" id="ABBRID0EQ2BI" xlink:type="simple">PT</abbrev> 1.31–1.72× <abbrev xmlns:xlink="http://www.w3.org/1999/xlink" xlink:title="antennal segments" id="ABBRID0EU2BI" xlink:type="simple">Ant</abbrev>. VIb; <abbrev xmlns:xlink="http://www.w3.org/1999/xlink" xlink:title="ultimate rostral segment" id="ABBRID0EY2BI" xlink:type="simple">URS</abbrev> 0.11–0.15 mm, long wedge-shaped (Fig. <xref ref-type="fig" rid="F8">8D</xref>), 1.75–2.68× <abbrev xmlns:xlink="http://www.w3.org/1999/xlink" xlink:title="basal width of ultimate rostral segment" id="ABBRID0EA3BI" xlink:type="simple">BW URS</abbrev>, 0.91–1.17× <abbrev xmlns:xlink="http://www.w3.org/1999/xlink" xlink:title="second hind tarsal segment" id="ABBRID0EE3BI" xlink:type="simple">HT II</abbrev>; <abbrev xmlns:xlink="http://www.w3.org/1999/xlink" xlink:title="abdominal tergite VIII" id="ABBRID0EI3BI" xlink:type="simple">ABD TERG VIII</abbrev> with conical supra-caudal (Fig. <xref ref-type="fig" rid="F8">8H</xref>), 0.65–1.14× cauda; siphunculus 2.00–2.58× of cauda (<xref ref-type="bibr" rid="B3">Chakrabarti and Das 2009</xref>).</p><fig id="F8" position="float" orientation="portrait"><object-id xmlns:xlink="http://www.w3.org/1999/xlink" content-type="doi" xlink:type="simple">10.3897/zookeys.1169.98552.figure8</object-id><object-id xmlns:xlink="http://www.w3.org/1999/xlink" content-type="arpha" xlink:type="simple">8B52801A-25CB-5EEF-AB61-9D62C3446D9A</object-id><label>Figure 8.</label><caption><p><italic><tp:taxon-name><tp:taxon-name-part taxon-name-part-type="genus" reg="Cavariella">Cavariella</tp:taxon-name-part><tp:taxon-name-part taxon-name-part-type="species" reg="bhutanensis">bhutanensis</tp:taxon-name-part></tp:taxon-name></italic> Chakrabarti &amp; Das. Apterous viviparous female: <bold>A</bold> dorsal view of body <bold>B</bold> dorsal view of head <bold>C</bold> antenna <bold>D</bold> ultimate rostral segment <bold>E</bold> mesosternal furca <bold>F</bold> sculptures of abdominal tergites <bold>G</bold> siphunculus <bold>H</bold> supra-caudal process on abdominal tergite VIII <bold>I</bold> cauda <bold>J</bold> genital plate. Scale bars: 0.10 mm.</p></caption><graphic xmlns:xlink="http://www.w3.org/1999/xlink" xlink:href="zookeys-1169-235_article-98552__-g008.jpg" position="float" orientation="portrait" xlink:type="simple" id="oo_880455.jpg"><uri content-type="original_file" xlink:type="simple">https://binary.pensoft.net/fig/880455</uri></graphic></fig></tp:treatment-sec><tp:treatment-sec sec-type="comments" id="SECID0EA5BI"><title>Comment.</title><p>The species is recorded in China for the first time, and with some variations from the original description as follows: <abbrev xmlns:xlink="http://www.w3.org/1999/xlink" xlink:title="processus terminalis" id="ABBRID0EG5BI" xlink:type="simple">PT</abbrev> 1.27–1.40× <abbrev xmlns:xlink="http://www.w3.org/1999/xlink" xlink:title="antennal segments" id="ABBRID0EK5BI" xlink:type="simple">Ant</abbrev>. VIb; <abbrev xmlns:xlink="http://www.w3.org/1999/xlink" xlink:title="ultimate rostral segment" id="ABBRID0EO5BI" xlink:type="simple">URS</abbrev> 1.15–1.28× <abbrev xmlns:xlink="http://www.w3.org/1999/xlink" xlink:title="second hind tarsal segment" id="ABBRID0ES5BI" xlink:type="simple">HT II</abbrev>; supra-caudal process 1.05–1.14× cauda in Bhutan.</p><fig id="F9" position="float" orientation="portrait"><object-id xmlns:xlink="http://www.w3.org/1999/xlink" content-type="doi" xlink:type="simple">10.3897/zookeys.1169.98552.figure9</object-id><object-id xmlns:xlink="http://www.w3.org/1999/xlink" content-type="arpha" xlink:type="simple">E908B275-08BC-528B-91DB-16EF187A42F4</object-id><label>Figure 9.</label><caption><p><italic><tp:taxon-name><tp:taxon-name-part taxon-name-part-type="genus" reg="Cavariella">Cavariella</tp:taxon-name-part><tp:taxon-name-part taxon-name-part-type="species" reg="bhutanensis">bhutanensis</tp:taxon-name-part></tp:taxon-name></italic> Chakrabarti &amp; Das. Alate viviparous female: <bold>A</bold> dorsal view of body <bold>B</bold> dorsal view of head <bold>C</bold> siphunculus <bold>D</bold> supra-caudal process on abdominal tergite VIII <bold>E</bold> antenna. Scale bars: 0.10 mm.</p></caption><graphic xmlns:xlink="http://www.w3.org/1999/xlink" xlink:href="zookeys-1169-235_article-98552__-g009.jpg" position="float" orientation="portrait" xlink:type="simple" id="oo_880456.jpg"><uri content-type="original_file" xlink:type="simple">https://binary.pensoft.net/fig/880456</uri></graphic></fig><p>The species resembles <italic><tp:taxon-name><tp:taxon-name-part taxon-name-part-type="genus" reg="Cavariella">Cavariella</tp:taxon-name-part><tp:taxon-name-part taxon-name-part-type="species" reg="aegopodii">aegopodii</tp:taxon-name-part></tp:taxon-name></italic> but differs as follows: <abbrev xmlns:xlink="http://www.w3.org/1999/xlink" xlink:title="processus terminalis" id="ABBRID0EFACI" xlink:type="simple">PT</abbrev> 1.31–1.72× <abbrev xmlns:xlink="http://www.w3.org/1999/xlink" xlink:title="antennal segments" id="ABBRID0EJACI" xlink:type="simple">Ant</abbrev>. VIb (<italic><tp:taxon-name><tp:taxon-name-part taxon-name-part-type="genus" reg="Cavariella">C.</tp:taxon-name-part><tp:taxon-name-part taxon-name-part-type="species" reg="aegopodii">aegopodii</tp:taxon-name-part></tp:taxon-name></italic>: <abbrev xmlns:xlink="http://www.w3.org/1999/xlink" xlink:title="processus terminalis" id="ABBRID0EYACI" xlink:type="simple">PT</abbrev> 1.12× <abbrev xmlns:xlink="http://www.w3.org/1999/xlink" xlink:title="antennal segments" id="ABBRID0E3ACI" xlink:type="simple">Ant</abbrev>. VIb); <abbrev xmlns:xlink="http://www.w3.org/1999/xlink" xlink:title="ultimate rostral segment" id="ABBRID0EABCI" xlink:type="simple">URS</abbrev> elongate wedge-shaped, 0.91–1.17× <abbrev xmlns:xlink="http://www.w3.org/1999/xlink" xlink:title="second hind tarsal segment" id="ABBRID0EEBCI" xlink:type="simple">HT II</abbrev> (<italic><tp:taxon-name><tp:taxon-name-part taxon-name-part-type="genus" reg="Cavariella">C.</tp:taxon-name-part><tp:taxon-name-part taxon-name-part-type="species" reg="aegopodii">aegopodii</tp:taxon-name-part></tp:taxon-name></italic>: <abbrev xmlns:xlink="http://www.w3.org/1999/xlink" xlink:title="ultimate rostral segment" id="ABBRID0ETBCI" xlink:type="simple">URS</abbrev> wedge-shaped, shorter than <abbrev xmlns:xlink="http://www.w3.org/1999/xlink" xlink:title="second hind tarsal segment" id="ABBRID0EXBCI" xlink:type="simple">HT II</abbrev>).</p></tp:treatment-sec><tp:treatment-sec sec-type="biology" id="SECID0E2BCI"><title>Biology.</title><p>The species was found feeding on <italic><tp:taxon-name><tp:taxon-name-part taxon-name-part-type="genus" reg="Salix">Salix</tp:taxon-name-part></tp:taxon-name></italic> (Fig. <xref ref-type="fig" rid="F32">32G</xref>) and <tp:taxon-name><tp:taxon-name-part taxon-name-part-type="family">Apiaceae</tp:taxon-name-part></tp:taxon-name> in China, and it also been described feeding on <italic><tp:taxon-name><tp:taxon-name-part taxon-name-part-type="genus" reg="Salix">Salix</tp:taxon-name-part></tp:taxon-name></italic> in Bhutan (<xref ref-type="bibr" rid="B3">Chakrabarti and Das 2009</xref>). So, the species may migrate between the two plants.</p></tp:treatment-sec><tp:treatment-sec sec-type="distribution" id="SECID0E3CCI"><title>Distribution.</title><p>China (Tibet), Bhutan.</p></tp:treatment-sec><tp:treatment-sec><!--Section generated to contain objects referenced in tp:taxon-treatment.--><fig id="F32" position="float" orientation="portrait"><object-id xmlns:xlink="http://www.w3.org/1999/xlink" content-type="doi" xlink:type="simple">10.3897/zookeys.1169.98552.figure32</object-id><object-id xmlns:xlink="http://www.w3.org/1999/xlink" content-type="arpha" xlink:type="simple">B4581DDF-7AE4-5455-8AFB-ED5A419FC3D9</object-id><label>Figure 32.</label><caption><p>The ecological habitat photographs of <italic><tp:taxon-name><tp:taxon-name-part taxon-name-part-type="genus" reg="Cavariella">Cavariella</tp:taxon-name-part></tp:taxon-name></italic> in the field <bold>A, B</bold> the apterae and nymphs of <italic><tp:taxon-name><tp:taxon-name-part taxon-name-part-type="genus" reg="Cavariella">Cavariella</tp:taxon-name-part><tp:taxon-name-part taxon-name-part-type="species" reg="aquatica">aquatica</tp:taxon-name-part></tp:taxon-name></italic> (Gillette &amp; Bragg) feeding on the leaves of <italic><tp:taxon-name><tp:taxon-name-part taxon-name-part-type="genus" reg="Salix">Salix</tp:taxon-name-part></tp:taxon-name></italic> along main vein <bold>C</bold> the apterae and nymphs of <italic><tp:taxon-name><tp:taxon-name-part taxon-name-part-type="genus" reg="Cavariella">Cavariella</tp:taxon-name-part><tp:taxon-name-part taxon-name-part-type="species" reg="aquatica">aquatica</tp:taxon-name-part></tp:taxon-name></italic> feeding on the leaves of <tp:taxon-name><tp:taxon-name-part taxon-name-part-type="family">Poaceae</tp:taxon-name-part></tp:taxon-name><bold>D</bold> the apterae and nymphs of <italic><tp:taxon-name><tp:taxon-name-part taxon-name-part-type="genus" reg="Cavariella">Cavariella</tp:taxon-name-part><tp:taxon-name-part taxon-name-part-type="species" reg="aegopodii">aegopodii</tp:taxon-name-part></tp:taxon-name></italic> (Scopoli) feeding on the leaves of <italic><tp:taxon-name><tp:taxon-name-part taxon-name-part-type="genus" reg="Salix">Salix</tp:taxon-name-part></tp:taxon-name></italic> along main vein <bold>E</bold> the apterae and nymphs of <italic><tp:taxon-name><tp:taxon-name-part taxon-name-part-type="genus" reg="Cavariella">Cavariella</tp:taxon-name-part><tp:taxon-name-part taxon-name-part-type="species" reg="angelicae">angelicae</tp:taxon-name-part></tp:taxon-name></italic> (Matsumura) feeding on the tender leaves of <italic><tp:taxon-name><tp:taxon-name-part taxon-name-part-type="genus" reg="Salix">Salix</tp:taxon-name-part></tp:taxon-name></italic><bold>F</bold> the apterae and nymphs of <italic><tp:taxon-name><tp:taxon-name-part taxon-name-part-type="genus" reg="Cavariella">Cavariella</tp:taxon-name-part><tp:taxon-name-part taxon-name-part-type="species" reg="araliae">araliae</tp:taxon-name-part></tp:taxon-name></italic> Takahashi feeding on tender tips of <italic><tp:taxon-name><tp:taxon-name-part taxon-name-part-type="genus" reg="Aralia">Aralia</tp:taxon-name-part></tp:taxon-name></italic><bold>G</bold> the apterae and nymphs of <italic><tp:taxon-name><tp:taxon-name-part taxon-name-part-type="genus" reg="Cavariella">Cavariella</tp:taxon-name-part><tp:taxon-name-part taxon-name-part-type="species" reg="bhutanensis">bhutanensis</tp:taxon-name-part></tp:taxon-name></italic> Chakrabarti &amp; Das feeding on the leaves of <italic><tp:taxon-name><tp:taxon-name-part taxon-name-part-type="genus" reg="Salix">Salix</tp:taxon-name-part></tp:taxon-name></italic> along main vein <bold>H</bold> the apterae of <italic><tp:taxon-name><tp:taxon-name-part taxon-name-part-type="genus" reg="Cavariella">Cavariella</tp:taxon-name-part><tp:taxon-name-part taxon-name-part-type="species" reg="gilgiana">gilgiana</tp:taxon-name-part></tp:taxon-name></italic> Zhang, Chen, Zhong &amp; Li feeding on the leaves of <italic><tp:taxon-name><tp:taxon-name-part taxon-name-part-type="genus" reg="Salix">Salix</tp:taxon-name-part></tp:taxon-name></italic>.</p></caption><graphic xmlns:xlink="http://www.w3.org/1999/xlink" xlink:href="zookeys-1169-235_article-98552__-g032.jpg" position="float" orientation="portrait" xlink:type="simple" id="oo_880479.jpg"><uri content-type="original_file" xlink:type="simple">https://binary.pensoft.net/fig/880479</uri></graphic></fig></tp:treatment-sec><ref-list><ref id="B3"><mixed-citation xmlns:xlink="http://www.w3.org/1999/xlink" xlink:type="simple"><person-group><name name-style="western"><surname>Chakrabarti</surname><given-names>S</given-names></name><name name-style="western"><surname>Das</surname><given-names>D</given-names></name></person-group> (<year>2009</year>) <article-title><italic><tp:taxon-name><tp:taxon-name-part taxon-name-part-type="genus">Cavariella</tp:taxon-name-part><tp:taxon-name-part taxon-name-part-type="species">bhutanensis</tp:taxon-name-part></tp:taxon-name></italic>, a new species of aphid (<tp:taxon-name><tp:taxon-name-part taxon-name-part-type="order">Hemiptera</tp:taxon-name-part></tp:taxon-name>: <tp:taxon-name><tp:taxon-name-part taxon-name-part-type="family">Aphididae</tp:taxon-name-part></tp:taxon-name>) from Bhutan.</article-title><source>Proceedings of the Zoological Society</source><volume>62</volume>(<issue>1</issue>): <fpage>39</fpage>–<lpage>43</lpage>. <ext-link xlink:href="10.1007/s12595-009-0005-5" ext-link-type="doi" xlink:type="simple">https://doi.org/10.1007/s12595-009-0005-5</ext-link></mixed-citation></ref></ref-list></tp:taxon-treatment>
