# Supplementary material for: ﻿Cavariella Del Guercio (Hemiptera, Aphidinae, Macrosiphini) in China, with a new species, new synonymies, and first country records
Source: Zookeys. 2023 Jul 18;1169:235–92. doi: 10.3897/zookeys.1169.98552 (PMC10369453; doi:10.3897/zookeys.1169.98552)
Supplement: XML Treatment for Cavariella gilgiana [file zookeys.1169.98552-treatment9.xml]

<!DOCTYPE tp:taxon-treatment
  PUBLIC "-//TaxonX//DTD Taxonomic Treatment Publishing DTD v0 20100105//EN" "tax-treatment-NSO.dtd">
<tp:taxon-treatment xmlns:tp="http://www.plazi.org/taxpub"><tp:treatment-meta><kwd-group><label>Taxon classification</label><kwd>
              <named-content content-type="kingdom">Animalia</named-content>
            </kwd><kwd>
              <named-content content-type="order">Hemiptera</named-content>
            </kwd><kwd>
              <named-content content-type="family">Aphididae</named-content>
            </kwd></kwd-group><mixed-citation publication-type="journal"><person-group><name><surname>Xu</surname><given-names>Ying</given-names></name><name><surname>Chen</surname><given-names>Jing</given-names></name><name><surname>Jiang</surname><given-names>Li-Yun</given-names></name><name><surname>Qiao</surname><given-names>Ge-Xia</given-names></name></person-group><article-title><italic>﻿<tp:taxon-name><tp:taxon-name-part taxon-name-part-type="genus" reg="Cavariella">Cavariella</tp:taxon-name-part></tp:taxon-name></italic> Del Guercio (<tp:taxon-name><tp:taxon-name-part taxon-name-part-type="order">Hemiptera</tp:taxon-name-part></tp:taxon-name>, <tp:taxon-name><tp:taxon-name-part taxon-name-part-type="subfamily">Aphidinae</tp:taxon-name-part></tp:taxon-name>, <tp:taxon-name><tp:taxon-name-part taxon-name-part-type="tribe">Macrosiphini</tp:taxon-name-part></tp:taxon-name>) in China, with a new species, new synonymies, and first country records</article-title><source>Zookeys</source><day>18</day><month>07</month><year>2023</year><volume>1169</volume><fpage>235</fpage><lpage>292</lpage><pub-id pub-id-type="doi">10.3897/zookeys.1169.98552</pub-id></mixed-citation></tp:treatment-meta><tp:nomenclature><label>﻿</label><tp:taxon-name>
            <object-id xmlns:xlink="http://www.w3.org/1999/xlink" content-type="arpha" xlink:type="simple">4651BE6F-2911-5156-9126-A5D1054BA3FB</object-id>
            <tp:taxon-name-part taxon-name-part-type="genus" reg="Cavariella">Cavariella</tp:taxon-name-part>
            <tp:taxon-name-part taxon-name-part-type="species" reg="gilgiana">gilgiana</tp:taxon-name-part>
          </tp:taxon-name><tp:taxon-authority>Zhang, Chen, Zhong &amp; Li, 1999</tp:taxon-authority><xref ref-type="fig" rid="F10">Figs 10</xref><xref ref-type="fig" rid="F11">, 11</xref><xref ref-type="fig" rid="F32">, 32H</xref><xref ref-type="table" rid="T2">, Table 2</xref><tp:nomenclature-citation-list><tp:nomenclature-citation><tp:taxon-name>
                <tp:taxon-name-part taxon-name-part-type="genus" reg="Cavariella">Cavariella</tp:taxon-name-part>
                <tp:taxon-name-part taxon-name-part-type="species" reg="gilgiana">gilgiana</tp:taxon-name-part>
              </tp:taxon-name><comment>Zhang, Chen, Zhong &amp; Li, 1999: 370.</comment></tp:nomenclature-citation></tp:nomenclature-citation-list></tp:nomenclature><tp:treatment-sec sec-type="Types examined" id="SECID0EDFCI"><title>Types examined.</title><p><bold><italic>Holotype</italic></bold>: one <abbrev xmlns:xlink="http://www.w3.org/1999/xlink" xlink:title="apterous viviparous female" id="ABBRID0EOFCI" xlink:type="simple">ap. viv. fem</abbrev>., <bold>China: Ningxia</bold> (Yinchuan City), 10.VI.1976, No. Y1156-1-1-2, on <italic><tp:taxon-name><tp:taxon-name-part taxon-name-part-type="genus" reg="Salix">Salix</tp:taxon-name-part></tp:taxon-name></italic>, coll. Unknown. <bold><italic>Paratypes</italic></bold>: four ap. viv. fems., with the same collection data as holotype (<xref ref-type="bibr" rid="B31">Zhang et al 1999</xref>).</p></tp:treatment-sec><tp:treatment-sec sec-type="material" id="SECID0ECGCI"><title>Other specimens examined.</title><p>Five ap. viv. fems. (slides) and one <abbrev xmlns:xlink="http://www.w3.org/1999/xlink" xlink:title="apterous viviparous female" id="ABBRID0EIGCI" xlink:type="simple">ap. viv. fem</abbrev>. (COI: <ext-link xmlns:xlink="http://www.w3.org/1999/xlink" xlink:href="OP956147" ext-link-type="gen" xlink:type="simple">OP956147</ext-link>), Sichuan (Ganzi City), 15.VI.2021, No. 51429, on <italic><tp:taxon-name><tp:taxon-name-part taxon-name-part-type="genus" reg="Salix">Salix</tp:taxon-name-part></tp:taxon-name></italic>, coll. T.Y. Liu and S. Xu; six ap. viv. fems., Qinghai (Huangyuan County), 9.VI.1997, No. 11400, on <italic><tp:taxon-name><tp:taxon-name-part taxon-name-part-type="genus" reg="Salix">Salix</tp:taxon-name-part></tp:taxon-name></italic>, coll. X.L. Chen.</p></tp:treatment-sec><tp:treatment-sec sec-type="diagnosis" id="SECID0E6GCI"><title>Diagnosis.</title><p>Body dorsum covered with densely papillate tubercles (Figs <xref ref-type="fig" rid="F10">10F</xref>, <xref ref-type="fig" rid="F11">11F, H</xref>); antennae 5-segmented (Figs <xref ref-type="fig" rid="F10">10B</xref>, <xref ref-type="fig" rid="F11">11B</xref>), <abbrev xmlns:xlink="http://www.w3.org/1999/xlink" xlink:title="processus terminalis" id="ABBRID0EVHCI" xlink:type="simple">PT</abbrev> short, 0.36–0.40× <abbrev xmlns:xlink="http://www.w3.org/1999/xlink" xlink:title="antennal segments" id="ABBRID0EZHCI" xlink:type="simple">Ant</abbrev>. Vb; dorsal setae of body long, thick, and capitate (Figs <xref ref-type="fig" rid="F10">10E</xref>, <xref ref-type="fig" rid="F11">11G</xref>); <abbrev xmlns:xlink="http://www.w3.org/1999/xlink" xlink:title="abdominal tergite VIII" id="ABBRID0EFICI" xlink:type="simple">ABD TERG VIII</abbrev> produced caudad into triangular spinal supra-caudal process (Figs <xref ref-type="fig" rid="F10">10H</xref>, <xref ref-type="fig" rid="F11">11J</xref>); cauda pentagonal, constricted at base and distal part (Figs <xref ref-type="fig" rid="F10">10I</xref>, <xref ref-type="fig" rid="F11">11K</xref>) (<xref ref-type="bibr" rid="B31">Zhang et al. 1999</xref>).</p><fig id="F10" position="float" orientation="portrait"><object-id xmlns:xlink="http://www.w3.org/1999/xlink" content-type="doi" xlink:type="simple">10.3897/zookeys.1169.98552.figure10</object-id><object-id xmlns:xlink="http://www.w3.org/1999/xlink" content-type="arpha" xlink:type="simple">36DAC338-2EBC-5FCB-86EA-004BA57E79C9</object-id><label>Figure 10.</label><caption><p><italic><tp:taxon-name><tp:taxon-name-part taxon-name-part-type="genus" reg="Cavariella">Cavariella</tp:taxon-name-part><tp:taxon-name-part taxon-name-part-type="species" reg="gilgiana">gilgiana</tp:taxon-name-part></tp:taxon-name></italic> Zhang, Chen, Zhong &amp; Li. Apterous viviparous female: <bold>A</bold> dorsal view of head <bold>B</bold> antenna <bold>C</bold> ultimate rostral segment <bold>D</bold> mesosternal furca <bold>E</bold> marginal seta of abdominal tergite I <bold>F</bold> sculptures of abdominal tergites <bold>G</bold> siphunculus <bold>H</bold> supra-caudal process on abdominal tergite VIII <bold>I</bold> cauda. Scale bar: 0.10 mm.</p></caption><graphic xmlns:xlink="http://www.w3.org/1999/xlink" xlink:href="zookeys-1169-235_article-98552__-g010.jpg" position="float" orientation="portrait" xlink:type="simple" id="oo_880457.jpg"><uri content-type="original_file" xlink:type="simple">https://binary.pensoft.net/fig/880457</uri></graphic></fig><fig id="F11" position="float" orientation="portrait"><object-id xmlns:xlink="http://www.w3.org/1999/xlink" content-type="doi" xlink:type="simple">10.3897/zookeys.1169.98552.figure11</object-id><object-id xmlns:xlink="http://www.w3.org/1999/xlink" content-type="arpha" xlink:type="simple">A45B43B9-7E43-5534-B6D5-6EEF0B596C23</object-id><label>Figure 11.</label><caption><p><italic><tp:taxon-name><tp:taxon-name-part taxon-name-part-type="genus" reg="Cavariella">Cavariella</tp:taxon-name-part><tp:taxon-name-part taxon-name-part-type="species" reg="gilgiana">gilgiana</tp:taxon-name-part></tp:taxon-name></italic> Zhang, Chen, Zhong &amp; Li. Apterous viviparous female: <bold>A</bold> dorsal view of body <bold>B</bold> antenna <bold>C</bold> dorsal view of head <bold>D</bold> mesosternal furca <bold>E</bold> ultimate rostral segment <bold>F</bold> spino-pleural sculptures of abdominal tergites <bold>G</bold> marginal seta of abdominal tergite I <bold>H</bold> abdominal tergites IV–VIII <bold>I</bold> siphunculus <bold>J</bold> supra-caudal process on abdominal tergite VIII <bold>K</bold> cauda. Scale bars: 0.10 mm.</p></caption><graphic xmlns:xlink="http://www.w3.org/1999/xlink" xlink:href="zookeys-1169-235_article-98552__-g011.jpg" position="float" orientation="portrait" xlink:type="simple" id="oo_880458.jpg"><uri content-type="original_file" xlink:type="simple">https://binary.pensoft.net/fig/880458</uri></graphic></fig></tp:treatment-sec><tp:treatment-sec sec-type="description" id="SECID0EVLCI"><title>Re-description.</title><p><bold>Apterous viviparous females</bold>: body oval, pale yellowish in life (Fig. <xref ref-type="fig" rid="F32">32H</xref>).</p><p><bold><italic>Mounted specimens</italic>.</bold> Body pale, unsclerotized; <abbrev xmlns:xlink="http://www.w3.org/1999/xlink" xlink:title="antennal segments" id="ABBRID0EIMCI" xlink:type="simple">Ant</abbrev>. V, distal part of rostrum, <abbrev xmlns:xlink="http://www.w3.org/1999/xlink" xlink:title="second hind tarsal segment" id="ABBRID0EMMCI" xlink:type="simple">HT II</abbrev> brown, other parts pale in color. Body dorsum covered with densely papillate tubercles (Fig. <xref ref-type="fig" rid="F11">11A</xref>). See Table <xref ref-type="table" rid="T2">2</xref> for general measurements.</p><table-wrap id="T2" position="float" orientation="portrait"><label>Table 2.</label><caption><p>Morphometric data on species of <italic><tp:taxon-name><tp:taxon-name-part taxon-name-part-type="genus" reg="Cavariella">Cavariella</tp:taxon-name-part></tp:taxon-name></italic> (mm).</p></caption><table id="TID0EUABK" rules="all"><tbody><tr><th rowspan="2" colspan="2">Parts</th><th rowspan="1" colspan="1">
                    <italic>
                      <tp:taxon-name><tp:taxon-name-part taxon-name-part-type="genus" reg="Cavariella">C.</tp:taxon-name-part><tp:taxon-name-part taxon-name-part-type="species" reg="gilgiana">gilgiana</tp:taxon-name-part></tp:taxon-name>
                    </italic>
                  </th><th rowspan="1" colspan="2">
                    <italic>
                      <tp:taxon-name><tp:taxon-name-part taxon-name-part-type="genus" reg="Cavariella">C.</tp:taxon-name-part><tp:taxon-name-part taxon-name-part-type="species" reg="lhasana">lhasana</tp:taxon-name-part></tp:taxon-name>
                    </italic>
                  </th><th rowspan="1" colspan="2"><italic><tp:taxon-name><tp:taxon-name-part taxon-name-part-type="genus" reg="Cavariella">C.</tp:taxon-name-part><tp:taxon-name-part taxon-name-part-type="species" reg="sculptura">sculptura</tp:taxon-name-part></tp:taxon-name></italic> sp. nov.</th></tr><tr><th rowspan="1" colspan="1">Apterous viviparous females (<italic>n</italic> = 5)</th><th rowspan="1" colspan="1">Apterous viviparous females (<italic>n</italic> = 3)</th><th rowspan="1" colspan="1">Alate viviparous females (<italic>n</italic> = 2)</th><th rowspan="1" colspan="1">Apterous viviparous females (<italic>n</italic> = 11)</th><th rowspan="1" colspan="1">Alate viviparous female (<italic>n</italic> = 1)</th></tr><tr><td rowspan="33" colspan="1">Length (mm)</td><td rowspan="1" colspan="1">Body length</td><td rowspan="1" colspan="1">1.248–1.466</td><td rowspan="1" colspan="1">1.748–2.001</td><td rowspan="1" colspan="1">1.702–1.968</td><td rowspan="1" colspan="1">1.941–2.333</td><td rowspan="1" colspan="1">2.185</td></tr><tr><td rowspan="1" colspan="1">Body width</td><td rowspan="1" colspan="1">0.671–0.809</td><td rowspan="1" colspan="1">0.883–1.100</td><td rowspan="1" colspan="1">0.713–0.786</td><td rowspan="1" colspan="1">0.990–1.265</td><td rowspan="1" colspan="1">1.012</td></tr><tr><td rowspan="1" colspan="1">Antennae</td><td rowspan="1" colspan="1">0.418–0.530</td><td rowspan="1" colspan="1">0.701–0.744</td><td rowspan="1" colspan="1">1.110–1.177</td><td rowspan="1" colspan="1">0.700–0.888</td><td rowspan="1" colspan="1">/</td></tr><tr><td rowspan="1" colspan="1"><abbrev xmlns:xlink="http://www.w3.org/1999/xlink" xlink:title="antennal segments" id="ABBRID0E4RCI" xlink:type="simple">Ant</abbrev>. I</td><td rowspan="1" colspan="1">0.054–0.074</td><td rowspan="1" colspan="1">0.064–0.071</td><td rowspan="1" colspan="1">0.074–0.086</td><td rowspan="1" colspan="1">0.076–0.095</td><td rowspan="1" colspan="1">0.088</td></tr><tr><td rowspan="1" colspan="1"><abbrev xmlns:xlink="http://www.w3.org/1999/xlink" xlink:title="antennal segments" id="ABBRID0EVSCI" xlink:type="simple">Ant</abbrev>. II</td><td rowspan="1" colspan="1">0.046–0.061</td><td rowspan="1" colspan="1">0.054–0.060</td><td rowspan="1" colspan="1">0.060–0.063</td><td rowspan="1" colspan="1">0.052–0.064</td><td rowspan="1" colspan="1">0.068</td></tr><tr><td rowspan="1" colspan="1"><abbrev xmlns:xlink="http://www.w3.org/1999/xlink" xlink:title="antennal segments" id="ABBRID0ENTCI" xlink:type="simple">Ant</abbrev>. III</td><td rowspan="1" colspan="1">0.142–0.205</td><td rowspan="1" colspan="1">0.184–0.207</td><td rowspan="1" colspan="1">0.384–0.418</td><td rowspan="1" colspan="1">0.229–0.310</td><td rowspan="1" colspan="1">/</td></tr><tr><td rowspan="1" colspan="1"><abbrev xmlns:xlink="http://www.w3.org/1999/xlink" xlink:title="antennal segments" id="ABBRID0EFUCI" xlink:type="simple">Ant</abbrev>. IV</td><td rowspan="1" colspan="1">0.053–0.074</td><td rowspan="1" colspan="1">0.086–0.092</td><td rowspan="1" colspan="1">0.152–0.162</td><td rowspan="1" colspan="1">0.080–0.128</td><td rowspan="1" colspan="1">/</td></tr><tr><td rowspan="1" colspan="1"><abbrev xmlns:xlink="http://www.w3.org/1999/xlink" xlink:title="antennal segments" id="ABBRID0E4UCI" xlink:type="simple">Ant</abbrev>. V</td><td rowspan="1" colspan="1">/</td><td rowspan="1" colspan="1">0.089–0.104</td><td rowspan="1" colspan="1">0.125–0.149</td><td rowspan="1" colspan="1">0.093–0.107</td><td rowspan="1" colspan="1">/</td></tr><tr><td rowspan="1" colspan="1"><abbrev xmlns:xlink="http://www.w3.org/1999/xlink" xlink:title="antennal segments" id="ABBRID0EVVCI" xlink:type="simple">Ant</abbrev>. Vb / <abbrev xmlns:xlink="http://www.w3.org/1999/xlink" xlink:title="antennal segments" id="ABBRID0EZVCI" xlink:type="simple">Ant</abbrev>. VIb</td><td rowspan="1" colspan="1">0.083–0.098</td><td rowspan="1" colspan="1">0.083–0.105</td><td rowspan="1" colspan="1">0.119–0.130</td><td rowspan="1" colspan="1">0.087–0.111</td><td rowspan="1" colspan="1">/</td></tr><tr><td rowspan="1" colspan="1">
                    <abbrev xmlns:xlink="http://www.w3.org/1999/xlink" xlink:title="processus terminalis" id="ABBRID0ERWCI" xlink:type="simple">PT</abbrev>
                  </td><td rowspan="1" colspan="1">0.032–0.037</td><td rowspan="1" colspan="1">0.113–0.135</td><td rowspan="1" colspan="1">0.186–0.179</td><td rowspan="1" colspan="1">0.103–0.127</td><td rowspan="1" colspan="1">/</td></tr><tr><td rowspan="1" colspan="1">
                    <abbrev xmlns:xlink="http://www.w3.org/1999/xlink" xlink:title="ultimate rostral segment" id="ABBRID0EJXCI" xlink:type="simple">URS</abbrev>
                  </td><td rowspan="1" colspan="1">0.079–0.092</td><td rowspan="1" colspan="1">0.116–0.139</td><td rowspan="1" colspan="1">0.111–0.119</td><td rowspan="1" colspan="1">0.141–0.151</td><td rowspan="1" colspan="1">0.139</td></tr><tr><td rowspan="1" colspan="1">Single arm of mesosternal furca</td><td rowspan="1" colspan="1">0.084–0.099</td><td rowspan="1" colspan="1">0.161</td><td rowspan="1" colspan="1">/</td><td rowspan="1" colspan="1">0.147–0.200</td><td rowspan="1" colspan="1">/</td></tr><tr><td rowspan="1" colspan="1">Hind femur</td><td rowspan="1" colspan="1">0.247–0.291</td><td rowspan="1" colspan="1">0.375–0.413</td><td rowspan="1" colspan="1">0.453–0.524</td><td rowspan="1" colspan="1">0.467–0.536</td><td rowspan="1" colspan="1">0.604</td></tr><tr><td rowspan="1" colspan="1">Hind tibia</td><td rowspan="1" colspan="1">0.376–0.473</td><td rowspan="1" colspan="1">0.651–0.747</td><td rowspan="1" colspan="1">0.894–0.970</td><td rowspan="1" colspan="1">0.738–0.908</td><td rowspan="1" colspan="1">1.118</td></tr><tr><td rowspan="1" colspan="1">
                    <abbrev xmlns:xlink="http://www.w3.org/1999/xlink" xlink:title="second hind tarsal segment" id="ABBRID0E1ZCI" xlink:type="simple">HT II</abbrev>
                  </td><td rowspan="1" colspan="1">0.086–0.099</td><td rowspan="1" colspan="1">0.119–0.130</td><td rowspan="1" colspan="1">0.125–0.127</td><td rowspan="1" colspan="1">0.115–0.131</td><td rowspan="1" colspan="1">0.122</td></tr><tr><td rowspan="1" colspan="1">
                    <abbrev xmlns:xlink="http://www.w3.org/1999/xlink" xlink:title="siphunculus" id="ABBRID0ES1CI" xlink:type="simple">SIPH</abbrev>
                  </td><td rowspan="1" colspan="1">0.227–0.247</td><td rowspan="1" colspan="1">0.319–0.366</td><td rowspan="1" colspan="1">0.297–0.324</td><td rowspan="1" colspan="1">0.354–0.418</td><td rowspan="1" colspan="1">0.278</td></tr><tr><td rowspan="1" colspan="1">
                    <abbrev xmlns:xlink="http://www.w3.org/1999/xlink" xlink:title="basal width of siphunculus" id="ABBRID0EK2CI" xlink:type="simple">BW SIPH</abbrev>
                  </td><td rowspan="1" colspan="1">0.028–0.033</td><td rowspan="1" colspan="1">0.074–0.091</td><td rowspan="1" colspan="1">0.055–0.065</td><td rowspan="1" colspan="1">0.057–0.093</td><td rowspan="1" colspan="1">0.069</td></tr><tr><td rowspan="1" colspan="1">
                    <abbrev xmlns:xlink="http://www.w3.org/1999/xlink" xlink:title="mid-width of siphunculus" id="ABBRID0EC3CI" xlink:type="simple">MW SIPH</abbrev>
                  </td><td rowspan="1" colspan="1">0.023–0.036</td><td rowspan="1" colspan="1">0.049–0.056</td><td rowspan="1" colspan="1">0.026–0.043</td><td rowspan="1" colspan="1">0.052–0.074</td><td rowspan="1" colspan="1">0.047</td></tr><tr><td rowspan="1" colspan="1">SW <abbrev xmlns:xlink="http://www.w3.org/1999/xlink" xlink:title="siphunculus" id="ABBRID0E13CI" xlink:type="simple">SIPH</abbrev></td><td rowspan="1" colspan="1">0.039–0.048</td><td rowspan="1" colspan="1">0.071–0.084</td><td rowspan="1" colspan="1">0.066–0.080</td><td rowspan="1" colspan="1">/</td><td rowspan="1" colspan="1">/</td></tr><tr><td rowspan="1" colspan="1">
                    <abbrev xmlns:xlink="http://www.w3.org/1999/xlink" xlink:title="distal width of siphunculus" id="ABBRID0ER4CI" xlink:type="simple">DW SIPH</abbrev>
                  </td><td rowspan="1" colspan="1">0.027–0.030</td><td rowspan="1" colspan="1">0.039–0.044</td><td rowspan="1" colspan="1">0.041–0.044</td><td rowspan="1" colspan="1">0.041–0.046</td><td rowspan="1" colspan="1">0.036</td></tr><tr><td rowspan="1" colspan="1">Cauda</td><td rowspan="1" colspan="1">0.103–0.128</td><td rowspan="1" colspan="1">0.130–0.182</td><td rowspan="1" colspan="1">0.140–0.143</td><td rowspan="1" colspan="1">0.125–0.158</td><td rowspan="1" colspan="1">0.135</td></tr><tr><td rowspan="1" colspan="1">
                    <abbrev xmlns:xlink="http://www.w3.org/1999/xlink" xlink:title="basal width of cauda" id="ABBRID0E35CI" xlink:type="simple">BW Cauda</abbrev>
                  </td><td rowspan="1" colspan="1">0.075–0.099</td><td rowspan="1" colspan="1">0.094–0.135</td><td rowspan="1" colspan="1">0.088–0.121</td><td rowspan="1" colspan="1">0.107–0.146</td><td rowspan="1" colspan="1">0.069</td></tr><tr><td rowspan="1" colspan="1"><abbrev xmlns:xlink="http://www.w3.org/1999/xlink" xlink:title="hind tibia: mid-width of hind tibia" id="ABBRID0EU6CI" xlink:type="simple">MW</abbrev> Cauda</td><td rowspan="1" colspan="1">0.056–0.069</td><td rowspan="1" colspan="1">0.078–0.088</td><td rowspan="1" colspan="1">0.046–0.047</td><td rowspan="1" colspan="1">0.072–0.085</td><td rowspan="1" colspan="1">0.047</td></tr><tr><td rowspan="1" colspan="1"><abbrev xmlns:xlink="http://www.w3.org/1999/xlink" xlink:title="antennal segments" id="ABBRID0EMADI" xlink:type="simple">Ant</abbrev>. III BD</td><td rowspan="1" colspan="1">0.016–0.023</td><td rowspan="1" colspan="1">0.027–0.029</td><td rowspan="1" colspan="1">0.019–0.023</td><td rowspan="1" colspan="1">0.030–0.037</td><td rowspan="1" colspan="1">0.02</td></tr><tr><td rowspan="1" colspan="1">Hind tibia <abbrev xmlns:xlink="http://www.w3.org/1999/xlink" xlink:title="hind tibia: mid-width of hind tibia" id="ABBRID0EEBDI" xlink:type="simple">MW</abbrev></td><td rowspan="1" colspan="1">0.030–0.036</td><td rowspan="1" colspan="1">0.039–0.056</td><td rowspan="1" colspan="1">0.033–0.043</td><td rowspan="1" colspan="1">0.038–0.048</td><td rowspan="1" colspan="1">0.037</td></tr><tr><td rowspan="1" colspan="1">Cephalic setae</td><td rowspan="1" colspan="1">0.035–0.043</td><td rowspan="1" colspan="1">0.011–0.017</td><td rowspan="1" colspan="1">/</td><td rowspan="1" colspan="1">0.020–0.024</td><td rowspan="1" colspan="1">/</td></tr><tr><td rowspan="1" colspan="1">Setae on Tergite I</td><td rowspan="1" colspan="1">0.032–0.038</td><td rowspan="1" colspan="1">/</td><td rowspan="1" colspan="1">/</td><td rowspan="1" colspan="1">0.013–0.026</td><td rowspan="1" colspan="1">0.016</td></tr><tr><td rowspan="1" colspan="1">Setae on Tergite VIII</td><td rowspan="1" colspan="1">0.033–0.037</td><td rowspan="1" colspan="1">0.019–0.023</td><td rowspan="1" colspan="1">0.016</td><td rowspan="1" colspan="1">0.032–0.045</td><td rowspan="1" colspan="1">0.046</td></tr><tr><td rowspan="1" colspan="1">Setae on <abbrev xmlns:xlink="http://www.w3.org/1999/xlink" xlink:title="antennal segments" id="ABBRID0EUDDI" xlink:type="simple">Ant</abbrev>. I–II</td><td rowspan="1" colspan="1">0.016–0.026</td><td rowspan="1" colspan="1">/</td><td rowspan="1" colspan="1">/</td><td rowspan="1" colspan="1">/</td><td rowspan="1" colspan="1">/</td></tr><tr><td rowspan="1" colspan="1">Setae on <abbrev xmlns:xlink="http://www.w3.org/1999/xlink" xlink:title="antennal segments" id="ABBRID0EMEDI" xlink:type="simple">Ant</abbrev>. III</td><td rowspan="1" colspan="1">0.006–0.008</td><td rowspan="1" colspan="1">0.006–0.008</td><td rowspan="1" colspan="1">0.010–0.012</td><td rowspan="1" colspan="1">0.009–0.012</td><td rowspan="1" colspan="1">/</td></tr><tr><td rowspan="1" colspan="1">Setae on Hind tibia</td><td rowspan="1" colspan="1">0.022–0.029</td><td rowspan="1" colspan="1">0.022–0.027</td><td rowspan="1" colspan="1">0.023–0.028</td><td rowspan="1" colspan="1">0.022–0.035</td><td rowspan="1" colspan="1">0.031</td></tr><tr><td rowspan="1" colspan="1">supra-caudal process on Tergite VIII</td><td rowspan="1" colspan="1">0.090–0.103</td><td rowspan="1" colspan="1">0.075–0.136</td><td rowspan="1" colspan="1">0.026–0.031</td><td rowspan="1" colspan="1">0.063–0.073</td><td rowspan="1" colspan="1">/</td></tr><tr><td rowspan="1" colspan="1">BW of supra-caudal process on Tergite VIII</td><td rowspan="1" colspan="1">0.103–0.130</td><td rowspan="1" colspan="1">0.094–0.120</td><td rowspan="1" colspan="1">0.05</td><td rowspan="1" colspan="1">0.051–0.083</td><td rowspan="1" colspan="1">/</td></tr><tr><td rowspan="17" colspan="1">Ratio (times)</td><td rowspan="1" colspan="1">Body length / Body width</td><td rowspan="1" colspan="1">1.76–1.86</td><td rowspan="1" colspan="1">1.82–1.98</td><td rowspan="1" colspan="1">2.39–2.50</td><td rowspan="1" colspan="1">1.81–2.01</td><td rowspan="1" colspan="1">2.16</td></tr><tr><td rowspan="1" colspan="1">Whole antennae / Body</td><td rowspan="1" colspan="1">0.33–0.38</td><td rowspan="1" colspan="1">0.37–0.42</td><td rowspan="1" colspan="1">0.60–0.65</td><td rowspan="1" colspan="1">0.33–0.41</td><td rowspan="1" colspan="1">/</td></tr><tr><td rowspan="1" colspan="1">Hind femur / <abbrev xmlns:xlink="http://www.w3.org/1999/xlink" xlink:title="antennal segments" id="ABBRID0EGIDI" xlink:type="simple">Ant</abbrev>. III</td><td rowspan="1" colspan="1">1.36–1.74</td><td rowspan="1" colspan="1">1.81–2.17</td><td rowspan="1" colspan="1">1.18–1.25</td><td rowspan="1" colspan="1">1.58–2.10</td><td rowspan="1" colspan="1">/</td></tr><tr><td rowspan="1" colspan="1">Hind tibia / Body</td><td rowspan="1" colspan="1">0.28–0.34</td><td rowspan="1" colspan="1">0.36–0.37</td><td rowspan="1" colspan="1">0.49–0.53</td><td rowspan="1" colspan="1">0.35–0.43</td><td rowspan="1" colspan="1">0.51</td></tr><tr><td rowspan="1" colspan="1"><abbrev xmlns:xlink="http://www.w3.org/1999/xlink" xlink:title="antennal segments" id="ABBRID0ERJDI" xlink:type="simple">Ant</abbrev>. I / <abbrev xmlns:xlink="http://www.w3.org/1999/xlink" xlink:title="antennal segments" id="ABBRID0EVJDI" xlink:type="simple">Ant</abbrev>. III</td><td rowspan="1" colspan="1">0.34–0.43</td><td rowspan="1" colspan="1">0.32–0.35</td><td rowspan="1" colspan="1">0.19–0.21</td><td rowspan="1" colspan="1">0.28–0.39</td><td rowspan="1" colspan="1">/</td></tr><tr><td rowspan="1" colspan="1"><abbrev xmlns:xlink="http://www.w3.org/1999/xlink" xlink:title="antennal segments" id="ABBRID0ENKDI" xlink:type="simple">Ant</abbrev>. II / <abbrev xmlns:xlink="http://www.w3.org/1999/xlink" xlink:title="antennal segments" id="ABBRID0ERKDI" xlink:type="simple">Ant</abbrev>. III</td><td rowspan="1" colspan="1">0.28–0.33</td><td rowspan="1" colspan="1">0.26–0.31</td><td rowspan="1" colspan="1">0.15–0.16</td><td rowspan="1" colspan="1">0.18–0.27</td><td rowspan="1" colspan="1">/</td></tr><tr><td rowspan="1" colspan="1"><abbrev xmlns:xlink="http://www.w3.org/1999/xlink" xlink:title="antennal segments" id="ABBRID0EJLDI" xlink:type="simple">Ant</abbrev>. IV / <abbrev xmlns:xlink="http://www.w3.org/1999/xlink" xlink:title="antennal segments" id="ABBRID0ENLDI" xlink:type="simple">Ant</abbrev>. III</td><td rowspan="1" colspan="1">0.35–0.44</td><td rowspan="1" colspan="1">0.42–0.50</td><td rowspan="1" colspan="1">0.36–0.42</td><td rowspan="1" colspan="1">0.28–0.49</td><td rowspan="1" colspan="1">/</td></tr><tr><td rowspan="1" colspan="1"><abbrev xmlns:xlink="http://www.w3.org/1999/xlink" xlink:title="antennal segments" id="ABBRID0EFMDI" xlink:type="simple">Ant</abbrev>. V / <abbrev xmlns:xlink="http://www.w3.org/1999/xlink" xlink:title="antennal segments" id="ABBRID0EJMDI" xlink:type="simple">Ant</abbrev>. III</td><td rowspan="1" colspan="1">/</td><td rowspan="1" colspan="1">0.46–0.51</td><td rowspan="1" colspan="1">0.33–0.36</td><td rowspan="1" colspan="1">0.36–0.47</td><td rowspan="1" colspan="1">/</td></tr><tr><td rowspan="1" colspan="1"><abbrev xmlns:xlink="http://www.w3.org/1999/xlink" xlink:title="antennal segments" id="ABBRID0EBNDI" xlink:type="simple">Ant</abbrev>. Vb or <abbrev xmlns:xlink="http://www.w3.org/1999/xlink" xlink:title="antennal segments" id="ABBRID0EFNDI" xlink:type="simple">Ant</abbrev>. VIb / <abbrev xmlns:xlink="http://www.w3.org/1999/xlink" xlink:title="antennal segments" id="ABBRID0EJNDI" xlink:type="simple">Ant</abbrev>. III</td><td rowspan="1" colspan="1">0.41–0.59</td><td rowspan="1" colspan="1">0.45–0.51</td><td rowspan="1" colspan="1">0.31</td><td rowspan="1" colspan="1">0.28–0.47</td><td rowspan="1" colspan="1">/</td></tr><tr><td rowspan="1" colspan="1"><abbrev xmlns:xlink="http://www.w3.org/1999/xlink" xlink:title="processus terminalis" id="ABBRID0EBODI" xlink:type="simple">PT</abbrev> / <abbrev xmlns:xlink="http://www.w3.org/1999/xlink" xlink:title="antennal segments" id="ABBRID0EFODI" xlink:type="simple">Ant</abbrev>. III</td><td rowspan="1" colspan="1">0.16–0.23</td><td rowspan="1" colspan="1">0.55–0.72</td><td rowspan="1" colspan="1">0.43–0.48</td><td rowspan="1" colspan="1">0.33–0.55</td><td rowspan="1" colspan="1">/</td></tr><tr><td rowspan="1" colspan="1"><abbrev xmlns:xlink="http://www.w3.org/1999/xlink" xlink:title="processus terminalis" id="ABBRID0E4ODI" xlink:type="simple">PT</abbrev> / <abbrev xmlns:xlink="http://www.w3.org/1999/xlink" xlink:title="antennal segments" id="ABBRID0EBPDI" xlink:type="simple">Ant</abbrev>. Vb or <abbrev xmlns:xlink="http://www.w3.org/1999/xlink" xlink:title="antennal segments" id="ABBRID0EFPDI" xlink:type="simple">Ant</abbrev>. VIb</td><td rowspan="1" colspan="1">0.36–0.40</td><td rowspan="1" colspan="1">1.08–1.59</td><td rowspan="1" colspan="1">1.38–1.56</td><td rowspan="1" colspan="1">1.02–1.25</td><td rowspan="1" colspan="1">/</td></tr><tr><td rowspan="1" colspan="1"><abbrev xmlns:xlink="http://www.w3.org/1999/xlink" xlink:title="ultimate rostral segment" id="ABBRID0E4PDI" xlink:type="simple">URS</abbrev> / <abbrev xmlns:xlink="http://www.w3.org/1999/xlink" xlink:title="basal width of ultimate rostral segment" id="ABBRID0EBQDI" xlink:type="simple">BW URS</abbrev></td><td rowspan="1" colspan="1">1.46–1.98</td><td rowspan="1" colspan="1">1.63–1.87</td><td rowspan="1" colspan="1">2.09</td><td rowspan="1" colspan="1">2.39–3.33</td><td rowspan="1" colspan="1">2.24</td></tr><tr><td rowspan="1" colspan="1"><abbrev xmlns:xlink="http://www.w3.org/1999/xlink" xlink:title="ultimate rostral segment" id="ABBRID0EYQDI" xlink:type="simple">URS</abbrev> / <abbrev xmlns:xlink="http://www.w3.org/1999/xlink" xlink:title="second hind tarsal segment" id="ABBRID0E3QDI" xlink:type="simple">HT II</abbrev></td><td rowspan="1" colspan="1">0.86–0.96</td><td rowspan="1" colspan="1">0.94–1.07</td><td rowspan="1" colspan="1">0.89–0.94</td><td rowspan="1" colspan="1">1.08–1.25</td><td rowspan="1" colspan="1">1.14</td></tr><tr><td rowspan="1" colspan="1">Cauda / <abbrev xmlns:xlink="http://www.w3.org/1999/xlink" xlink:title="basal width of cauda" id="ABBRID0ETRDI" xlink:type="simple">BW Cauda</abbrev></td><td rowspan="1" colspan="1">1.13–1.42</td><td rowspan="1" colspan="1">1.24–1.38</td><td rowspan="1" colspan="1">1.16–1.63</td><td rowspan="1" colspan="1">0.94–1.45</td><td rowspan="1" colspan="1">1.06</td></tr><tr><td rowspan="1" colspan="1">Cauda / <abbrev xmlns:xlink="http://www.w3.org/1999/xlink" xlink:title="hind tibia: mid-width of hind tibia" id="ABBRID0EKSDI" xlink:type="simple">MW</abbrev> Cauda</td><td rowspan="1" colspan="1">1.70–2.04</td><td rowspan="1" colspan="1">1.60–2.07</td><td rowspan="1" colspan="1">3.04</td><td rowspan="1" colspan="1">1.74–2.08</td><td rowspan="1" colspan="1">2.5</td></tr><tr><td rowspan="1" colspan="1">Cephalic setae / <abbrev xmlns:xlink="http://www.w3.org/1999/xlink" xlink:title="antennal segments" id="ABBRID0ECTDI" xlink:type="simple">Ant</abbrev>. III BD</td><td rowspan="1" colspan="1">1.74–2.38</td><td rowspan="1" colspan="1">0.41–0.63</td><td rowspan="1" colspan="1">/</td><td rowspan="1" colspan="1">0.65–0.77</td><td rowspan="1" colspan="1">/</td></tr><tr><td rowspan="1" colspan="1">Setae on Tergite I / <abbrev xmlns:xlink="http://www.w3.org/1999/xlink" xlink:title="antennal segments" id="ABBRID0E1TDI" xlink:type="simple">Ant</abbrev>. III BD</td><td rowspan="1" colspan="1">1.39–2.00</td><td rowspan="1" colspan="1">/</td><td rowspan="1" colspan="1">/</td><td rowspan="1" colspan="1">0.55–0.84</td><td rowspan="1" colspan="1">/</td></tr><tr><td rowspan="12" colspan="1">Ratio (times)</td><td rowspan="1" colspan="1">Setae on Tergite VIII / <abbrev xmlns:xlink="http://www.w3.org/1999/xlink" xlink:title="antennal segments" id="ABBRID0EVUDI" xlink:type="simple">Ant</abbrev>. III BD</td><td rowspan="1" colspan="1">1.57–2.31</td><td rowspan="1" colspan="1">0.69–0.85</td><td rowspan="1" colspan="1">0.84</td><td rowspan="1" colspan="1">1.00–1.45</td><td rowspan="1" colspan="1">2.3</td></tr><tr><td rowspan="1" colspan="1">Setae on ANT. III / ANT. III BD</td><td rowspan="1" colspan="1">0.26–0.42</td><td rowspan="1" colspan="1">0.22–0.28</td><td rowspan="1" colspan="1">0.52–0.53</td><td rowspan="1" colspan="1">0.28–0.38</td><td rowspan="1" colspan="1">/</td></tr><tr><td rowspan="1" colspan="1">Setae on hind tibia / Hind tibia <abbrev xmlns:xlink="http://www.w3.org/1999/xlink" xlink:title="hind tibia: mid-width of hind tibia" id="ABBRID0EAWDI" xlink:type="simple">MW</abbrev></td><td rowspan="1" colspan="1">0.61–0.83</td><td rowspan="1" colspan="1">0.48–0.56</td><td rowspan="1" colspan="1">0.65–0.70</td><td rowspan="1" colspan="1">0.46–0.78</td><td rowspan="1" colspan="1">0.84</td></tr><tr><td rowspan="1" colspan="1"><abbrev xmlns:xlink="http://www.w3.org/1999/xlink" xlink:title="siphunculus" id="ABBRID0EXWDI" xlink:type="simple">SIPH</abbrev> / Body</td><td rowspan="1" colspan="1">0.17–0.19</td><td rowspan="1" colspan="1">0.18–0.19</td><td rowspan="1" colspan="1">0.17–0.18</td><td rowspan="1" colspan="1">0.16–0.20</td><td rowspan="1" colspan="1">0.13</td></tr><tr><td rowspan="1" colspan="1"><abbrev xmlns:xlink="http://www.w3.org/1999/xlink" xlink:title="siphunculus" id="ABBRID0EPXDI" xlink:type="simple">SIPH</abbrev> / Cauda</td><td rowspan="1" colspan="1">1.93–2.36</td><td rowspan="1" colspan="1">2.01–2.45</td><td rowspan="1" colspan="1">2.08–2.31</td><td rowspan="1" colspan="1">2.41–2.98</td><td rowspan="1" colspan="1">2.06</td></tr><tr><td rowspan="1" colspan="1"><abbrev xmlns:xlink="http://www.w3.org/1999/xlink" xlink:title="siphunculus" id="ABBRID0EHYDI" xlink:type="simple">SIPH</abbrev> / <abbrev xmlns:xlink="http://www.w3.org/1999/xlink" xlink:title="antennal segments" id="ABBRID0ELYDI" xlink:type="simple">Ant</abbrev>. III</td><td rowspan="1" colspan="1">1.20–1.71</td><td rowspan="1" colspan="1">1.54–1.93</td><td rowspan="1" colspan="1">0.77–078</td><td rowspan="1" colspan="1">1.17–1.78</td><td rowspan="1" colspan="1">/</td></tr><tr><td rowspan="1" colspan="1"><abbrev xmlns:xlink="http://www.w3.org/1999/xlink" xlink:title="siphunculus" id="ABBRID0EDZDI" xlink:type="simple">SIPH</abbrev> / <abbrev xmlns:xlink="http://www.w3.org/1999/xlink" xlink:title="basal width of siphunculus" id="ABBRID0EHZDI" xlink:type="simple">BW SIPH</abbrev></td><td rowspan="1" colspan="1">7.36–8.57</td><td rowspan="1" colspan="1">4.02–4.81</td><td rowspan="1" colspan="1">4.99–5.40</td><td rowspan="1" colspan="1">4.01–7.16</td><td rowspan="1" colspan="1">4.03</td></tr><tr><td rowspan="1" colspan="1"><abbrev xmlns:xlink="http://www.w3.org/1999/xlink" xlink:title="siphunculus" id="ABBRID0E5ZDI" xlink:type="simple">SIPH</abbrev> / <abbrev xmlns:xlink="http://www.w3.org/1999/xlink" xlink:title="mid-width of siphunculus" id="ABBRID0EC1DI" xlink:type="simple">MW SIPH</abbrev></td><td rowspan="1" colspan="1">6.69–10.43</td><td rowspan="1" colspan="1">5.70–7.47</td><td rowspan="1" colspan="1">7.54–11.42</td><td rowspan="1" colspan="1">5.04–7.59</td><td rowspan="1" colspan="1">5.92</td></tr><tr><td rowspan="1" colspan="1"><abbrev xmlns:xlink="http://www.w3.org/1999/xlink" xlink:title="siphunculus" id="ABBRID0EZ1DI" xlink:type="simple">SIPH</abbrev> / SW <abbrev xmlns:xlink="http://www.w3.org/1999/xlink" xlink:title="siphunculus" id="ABBRID0E41DI" xlink:type="simple">SIPH</abbrev></td><td rowspan="1" colspan="1">5.04–6.33</td><td rowspan="1" colspan="1">3.80–5.15</td><td rowspan="1" colspan="1">4.05–4.50</td><td rowspan="1" colspan="1">/</td><td rowspan="1" colspan="1">/</td></tr><tr><td rowspan="1" colspan="1"><abbrev xmlns:xlink="http://www.w3.org/1999/xlink" xlink:title="siphunculus" id="ABBRID0EU2DI" xlink:type="simple">SIPH</abbrev> / <abbrev xmlns:xlink="http://www.w3.org/1999/xlink" xlink:title="distal width of siphunculus" id="ABBRID0EY2DI" xlink:type="simple">DW SIPH</abbrev></td><td rowspan="1" colspan="1">7.57–8.93</td><td rowspan="1" colspan="1">7.25–9.38</td><td rowspan="1" colspan="1">6.75–7.90</td><td rowspan="1" colspan="1">7.87–9.95</td><td rowspan="1" colspan="1">7.72</td></tr><tr><td rowspan="1" colspan="1">Single arm of Mesosternal furca / <abbrev xmlns:xlink="http://www.w3.org/1999/xlink" xlink:title="antennal segments" id="ABBRID0EP3DI" xlink:type="simple">Ant</abbrev>. III</td><td rowspan="1" colspan="1">0.43–0.63</td><td rowspan="1" colspan="1">0.88</td><td rowspan="1" colspan="1">/</td><td rowspan="1" colspan="1">0.76</td><td rowspan="1" colspan="1">/</td></tr><tr><td rowspan="1" colspan="1">supra-caudal process on Tergite VIII / Cauda</td><td rowspan="1" colspan="1">0.70–1.00</td><td rowspan="1" colspan="1">0.78–0.90</td><td rowspan="1" colspan="1">0.19–0.22</td><td rowspan="1" colspan="1">0.47</td><td rowspan="1" colspan="1">/</td></tr></tbody></table></table-wrap><p><bold><italic>Head</italic>.</bold> Ocular tubercles indistinct. Dorsum of head covered with semicircular and wavy sculptures on median area, marginal area with papillate tubercles (Figs <xref ref-type="fig" rid="F10">10A</xref>, <xref ref-type="fig" rid="F11">11C</xref>). Frons convex (Figs <xref ref-type="fig" rid="F10">10A</xref>, <xref ref-type="fig" rid="F11">11C</xref>). Dorsal setae of head long, thick, and capitate, with distinct setal tubercles. Head with one pair of cephalic setae, one or two pairs of dorsal setae between antennae, two pairs of dorsal setae between compound eyes arranged transversely. Antennae 5-segmented, <abbrev xmlns:xlink="http://www.w3.org/1999/xlink" xlink:title="antennal segments" id="ABBRID0EM5DI" xlink:type="simple">Ant</abbrev>. I and II slightly imbricated at inner side, <abbrev xmlns:xlink="http://www.w3.org/1999/xlink" xlink:title="antennal segments" id="ABBRID0EQ5DI" xlink:type="simple">Ant</abbrev>. III–V with slight imbrications (Figs <xref ref-type="fig" rid="F10">10B</xref>, <xref ref-type="fig" rid="F11">11B</xref>). Antennal setae long, thick, and blunt or capitate on <abbrev xmlns:xlink="http://www.w3.org/1999/xlink" xlink:title="antennal segments" id="ABBRID0E35DI" xlink:type="simple">Ant</abbrev>. I and II, 0.02–0.05 mm, short and blunt on <abbrev xmlns:xlink="http://www.w3.org/1999/xlink" xlink:title="antennal segments" id="ABBRID0EA6DI" xlink:type="simple">Ant</abbrev>. III–V. <abbrev xmlns:xlink="http://www.w3.org/1999/xlink" xlink:title="antennal segments" id="ABBRID0EE6DI" xlink:type="simple">Ant</abbrev>. I–V each with 3 or 4, 2 or 3, 2 or 3, 1 or 2, 2 or 3+0 setae; apex of <abbrev xmlns:xlink="http://www.w3.org/1999/xlink" xlink:title="processus terminalis" id="ABBRID0EI6DI" xlink:type="simple">PT</abbrev> with two or three setae. Primary rhinaria ciliated. Rostrum reaching mid-coxae; <abbrev xmlns:xlink="http://www.w3.org/1999/xlink" xlink:title="ultimate rostral segment" id="ABBRID0EM6DI" xlink:type="simple">URS</abbrev> wedge-shaped (Figs <xref ref-type="fig" rid="F10">10C</xref>, <xref ref-type="fig" rid="F11">11E</xref>), with two pairs of primary setae, without accessory setae.</p><p><bold><italic>Thorax</italic>.</bold> Thoracic nota with circular and semicircular sculptures on spino-pleural areas, marginal areas with papillate tubercles. Mesosternal furca separated (Figs <xref ref-type="fig" rid="F10">10D</xref>, <xref ref-type="fig" rid="F11">11D</xref>). Dorsal setae of thorax long, thick and capitate; pronotum with two pairs of spinal setae, arranged anteriorly and posteriorly, one pair of pleural and one pair of marginal setae; mesonotum with 5–7 spino-pleural setae and two pairs of marginal setae; metanotum with 2–4 spino-pleural setae and two pairs of marginal setae. Legs short. Femora thick and short. Outsides of femora and tibiae imbricated. Setae on legs long, thick and capitate. First tarsal chaetotaxy: 3, 2, 2. Second tarsal segments with imbrications.</p><p><bold><italic>Abdomen</italic>.</bold> Abdominal tergites with circular and semicircular sculptures on spino-pleural areas, marginal areas with papillate tubercles (Figs <xref ref-type="fig" rid="F10">10F</xref>, <xref ref-type="fig" rid="F11">11F, H</xref>). <abbrev xmlns:xlink="http://www.w3.org/1999/xlink" xlink:title="abdominal tergite VIII" id="ABBRID0EXAAK" xlink:type="simple">ABD TERG VIII</abbrev> produced caudad into triangular spinal supra-caudal process and covered with papillate tubercles, constricted and blunt at distal part, exceeding to the end of cauda (Figs <xref ref-type="fig" rid="F10">10H</xref>, <xref ref-type="fig" rid="F11">11J</xref>). Dorsal setae of abdomen long, thick, and capitate (Figs <xref ref-type="fig" rid="F10">10E</xref>, <xref ref-type="fig" rid="F11">11J</xref>); abdominal tergites I–V each with two or three pairs of spino-pleural setae and one or two pairs of marginal setae, tergite VI with one pair of spinal and one pair of marginal setae, tergite VII with one pair of spinal, pleural and marginal setae, respectively; tergite VIII with two setae at apex and 2–4 marginal setae of supra-caudal process. Spiracles reniform and open. <abbrev xmlns:xlink="http://www.w3.org/1999/xlink" xlink:title="siphunculus" id="ABBRID0ELBAK" xlink:type="simple">SIPH</abbrev> long clavate, basal 1/2 cylindrical and then gradually swollen towards apical part but constricted at apex (Figs <xref ref-type="fig" rid="F10">10G</xref>, <xref ref-type="fig" rid="F11">11I</xref>); basal part smooth, distal part with imbrications, with flange. Cauda pentagonal (Figs <xref ref-type="fig" rid="F10">10I</xref>, <xref ref-type="fig" rid="F11">11K</xref>), constricted at base and distal part, with spinulose imbrications and 2–5 setae. Anal plate semicircular, spinulose, with 8–12 setae. Genital plate transversely oval, with sparse spinules in transverse rows, with two anterior setae and six or seven setae along the posterior margin.</p></tp:treatment-sec><tp:treatment-sec sec-type="comments" id="SECID0E6BAK"><title>Comment.</title><p>The species was first described by <xref ref-type="bibr" rid="B31">Zhang et al. (1999)</xref>, but the description was brief and incomplete. So, a detailed description, character illustration, ecological photographs, and DNA barcoding are supplied in this work.</p></tp:treatment-sec><tp:treatment-sec sec-type="biology" id="SECID0EJCAK"><title>Biology.</title><p>The species feeds on young leaves of <italic><tp:taxon-name><tp:taxon-name-part taxon-name-part-type="genus" reg="Salix">Salix</tp:taxon-name-part></tp:taxon-name></italic> (Fig. <xref ref-type="fig" rid="F32">32H</xref>).</p></tp:treatment-sec><tp:treatment-sec sec-type="distribution" id="SECID0E1CAK"><title>Distribution.</title><p>China (Ningxia, Sichuan, Qinghai).</p></tp:treatment-sec><tp:treatment-sec><!--Section generated to contain objects referenced in tp:taxon-treatment.--><fig id="F32" position="float" orientation="portrait"><object-id xmlns:xlink="http://www.w3.org/1999/xlink" content-type="doi" xlink:type="simple">10.3897/zookeys.1169.98552.figure32</object-id><object-id xmlns:xlink="http://www.w3.org/1999/xlink" content-type="arpha" xlink:type="simple">B4581DDF-7AE4-5455-8AFB-ED5A419FC3D9</object-id><label>Figure 32.</label><caption><p>The ecological habitat photographs of <italic><tp:taxon-name><tp:taxon-name-part taxon-name-part-type="genus" reg="Cavariella">Cavariella</tp:taxon-name-part></tp:taxon-name></italic> in the field <bold>A, B</bold> the apterae and nymphs of <italic><tp:taxon-name><tp:taxon-name-part taxon-name-part-type="genus" reg="Cavariella">Cavariella</tp:taxon-name-part><tp:taxon-name-part taxon-name-part-type="species" reg="aquatica">aquatica</tp:taxon-name-part></tp:taxon-name></italic> (Gillette &amp; Bragg) feeding on the leaves of <italic><tp:taxon-name><tp:taxon-name-part taxon-name-part-type="genus" reg="Salix">Salix</tp:taxon-name-part></tp:taxon-name></italic> along main vein <bold>C</bold> the apterae and nymphs of <italic><tp:taxon-name><tp:taxon-name-part taxon-name-part-type="genus" reg="Cavariella">Cavariella</tp:taxon-name-part><tp:taxon-name-part taxon-name-part-type="species" reg="aquatica">aquatica</tp:taxon-name-part></tp:taxon-name></italic> feeding on the leaves of <tp:taxon-name><tp:taxon-name-part taxon-name-part-type="family">Poaceae</tp:taxon-name-part></tp:taxon-name><bold>D</bold> the apterae and nymphs of <italic><tp:taxon-name><tp:taxon-name-part taxon-name-part-type="genus" reg="Cavariella">Cavariella</tp:taxon-name-part><tp:taxon-name-part taxon-name-part-type="species" reg="aegopodii">aegopodii</tp:taxon-name-part></tp:taxon-name></italic> (Scopoli) feeding on the leaves of <italic><tp:taxon-name><tp:taxon-name-part taxon-name-part-type="genus" reg="Salix">Salix</tp:taxon-name-part></tp:taxon-name></italic> along main vein <bold>E</bold> the apterae and nymphs of <italic><tp:taxon-name><tp:taxon-name-part taxon-name-part-type="genus" reg="Cavariella">Cavariella</tp:taxon-name-part><tp:taxon-name-part taxon-name-part-type="species" reg="angelicae">angelicae</tp:taxon-name-part></tp:taxon-name></italic> (Matsumura) feeding on the tender leaves of <italic><tp:taxon-name><tp:taxon-name-part taxon-name-part-type="genus" reg="Salix">Salix</tp:taxon-name-part></tp:taxon-name></italic><bold>F</bold> the apterae and nymphs of <italic><tp:taxon-name><tp:taxon-name-part taxon-name-part-type="genus" reg="Cavariella">Cavariella</tp:taxon-name-part><tp:taxon-name-part taxon-name-part-type="species" reg="araliae">araliae</tp:taxon-name-part></tp:taxon-name></italic> Takahashi feeding on tender tips of <italic><tp:taxon-name><tp:taxon-name-part taxon-name-part-type="genus" reg="Aralia">Aralia</tp:taxon-name-part></tp:taxon-name></italic><bold>G</bold> the apterae and nymphs of <italic><tp:taxon-name><tp:taxon-name-part taxon-name-part-type="genus" reg="Cavariella">Cavariella</tp:taxon-name-part><tp:taxon-name-part taxon-name-part-type="species" reg="bhutanensis">bhutanensis</tp:taxon-name-part></tp:taxon-name></italic> Chakrabarti &amp; Das feeding on the leaves of <italic><tp:taxon-name><tp:taxon-name-part taxon-name-part-type="genus" reg="Salix">Salix</tp:taxon-name-part></tp:taxon-name></italic> along main vein <bold>H</bold> the apterae of <italic><tp:taxon-name><tp:taxon-name-part taxon-name-part-type="genus" reg="Cavariella">Cavariella</tp:taxon-name-part><tp:taxon-name-part taxon-name-part-type="species" reg="gilgiana">gilgiana</tp:taxon-name-part></tp:taxon-name></italic> Zhang, Chen, Zhong &amp; Li feeding on the leaves of <italic><tp:taxon-name><tp:taxon-name-part taxon-name-part-type="genus" reg="Salix">Salix</tp:taxon-name-part></tp:taxon-name></italic>.</p></caption><graphic xmlns:xlink="http://www.w3.org/1999/xlink" xlink:href="zookeys-1169-235_article-98552__-g032.jpg" position="float" orientation="portrait" xlink:type="simple" id="oo_880479.jpg"><uri content-type="original_file" xlink:type="simple">https://binary.pensoft.net/fig/880479</uri></graphic></fig></tp:treatment-sec><ref-list><ref id="B31"><mixed-citation xmlns:xlink="http://www.w3.org/1999/xlink" xlink:type="simple"><person-group><name name-style="western"><surname>Zhang</surname><given-names>G</given-names></name><name name-style="western"><surname>Chen</surname><given-names>X</given-names></name><name name-style="western"><surname>Zhong</surname><given-names>T</given-names></name><name name-style="western"><surname>Li</surname><given-names>J</given-names></name></person-group> (<year>1999</year>) Fauna of Agricultural and Forestry Aphids of Northwest, China: <tp:taxon-name><tp:taxon-name-part taxon-name-part-type="class">Insecta</tp:taxon-name-part></tp:taxon-name><tp:taxon-name><tp:taxon-name-part taxon-name-part-type="suborder">Homoptera</tp:taxon-name-part></tp:taxon-name><tp:taxon-name><tp:taxon-name-part taxon-name-part-type="infraorder">Aphidinea</tp:taxon-name-part></tp:taxon-name>. China Environmental Science Press, Beijing China, 367–374.</mixed-citation></ref></ref-list></tp:taxon-treatment>
