# Supplementary material for: ﻿Cavariella Del Guercio (Hemiptera, Aphidinae, Macrosiphini) in China, with a new species, new synonymies, and first country records
Source: Zookeys. 2023 Jul 18;1169:235–92. doi: 10.3897/zookeys.1169.98552 (PMC10369453; doi:10.3897/zookeys.1169.98552)
Supplement: XML Treatment for Cavariella japonica [file zookeys.1169.98552-treatment10.xml]

<!DOCTYPE tp:taxon-treatment
  PUBLIC "-//TaxonX//DTD Taxonomic Treatment Publishing DTD v0 20100105//EN" "tax-treatment-NSO.dtd">
<tp:taxon-treatment xmlns:tp="http://www.plazi.org/taxpub"><tp:treatment-meta><kwd-group><label>Taxon classification</label><kwd>
              <named-content content-type="kingdom">Animalia</named-content>
            </kwd><kwd>
              <named-content content-type="order">Hemiptera</named-content>
            </kwd><kwd>
              <named-content content-type="family">Aphididae</named-content>
            </kwd></kwd-group><mixed-citation publication-type="journal"><person-group><name><surname>Xu</surname><given-names>Ying</given-names></name><name><surname>Chen</surname><given-names>Jing</given-names></name><name><surname>Jiang</surname><given-names>Li-Yun</given-names></name><name><surname>Qiao</surname><given-names>Ge-Xia</given-names></name></person-group><article-title><italic>﻿<tp:taxon-name><tp:taxon-name-part taxon-name-part-type="genus" reg="Cavariella">Cavariella</tp:taxon-name-part></tp:taxon-name></italic> Del Guercio (<tp:taxon-name><tp:taxon-name-part taxon-name-part-type="order">Hemiptera</tp:taxon-name-part></tp:taxon-name>, <tp:taxon-name><tp:taxon-name-part taxon-name-part-type="subfamily">Aphidinae</tp:taxon-name-part></tp:taxon-name>, <tp:taxon-name><tp:taxon-name-part taxon-name-part-type="tribe">Macrosiphini</tp:taxon-name-part></tp:taxon-name>) in China, with a new species, new synonymies, and first country records</article-title><source>Zookeys</source><day>18</day><month>07</month><year>2023</year><volume>1169</volume><fpage>235</fpage><lpage>292</lpage><pub-id pub-id-type="doi">10.3897/zookeys.1169.98552</pub-id></mixed-citation></tp:treatment-meta><tp:nomenclature><label>﻿</label><tp:taxon-name>
            <object-id xmlns:xlink="http://www.w3.org/1999/xlink" content-type="arpha" xlink:type="simple">620C315D-C5B2-59D7-A3E7-EB78ADAE27A1</object-id>
            <tp:taxon-name-part taxon-name-part-type="genus" reg="Cavariella">Cavariella</tp:taxon-name-part>
            <tp:taxon-name-part taxon-name-part-type="species" reg="japonica">japonica</tp:taxon-name-part>
          </tp:taxon-name><tp:taxon-authority>(Essig &amp; Kuwana, 1918)</tp:taxon-authority><xref ref-type="fig" rid="F12">Figs 12</xref><xref ref-type="fig" rid="F33">, 33A–C</xref><tp:nomenclature-citation-list><tp:nomenclature-citation><tp:taxon-name>
                <tp:taxon-name-part taxon-name-part-type="genus" reg="Siphocoryne">Siphocoryne</tp:taxon-name-part>
                <tp:taxon-name-part taxon-name-part-type="species" reg="japonica">japonica</tp:taxon-name-part>
              </tp:taxon-name><comment>Essig &amp; Kuwana, 1918: 66.</comment></tp:nomenclature-citation></tp:nomenclature-citation-list></tp:nomenclature><tp:treatment-sec sec-type="material" id="SECID0EZEAK"><title>Specimens examined.</title><p>One <abbrev xmlns:xlink="http://www.w3.org/1999/xlink" xlink:title="apterous viviparous female" id="ABBRID0E6EAK" xlink:type="simple">ap. viv. fem</abbrev>. and one <abbrev xmlns:xlink="http://www.w3.org/1999/xlink" xlink:title="alate viviparous female" id="ABBRID0EDFAK" xlink:type="simple">ala. viv. fem</abbrev>. (slides), one <abbrev xmlns:xlink="http://www.w3.org/1999/xlink" xlink:title="apterous viviparous female" id="ABBRID0EHFAK" xlink:type="simple">ap. viv. fem</abbrev>. (COI: <ext-link xmlns:xlink="http://www.w3.org/1999/xlink" xlink:href="OP956124" ext-link-type="gen" xlink:type="simple">OP956124</ext-link>), <bold>China: Hubei</bold> (Yien County), 30.IV.2016, No. 36809-1-1, on <tp:taxon-name><tp:taxon-name-part taxon-name-part-type="family">Apiaceae</tp:taxon-name-part></tp:taxon-name>, coll. X.C. Zhu; one <abbrev xmlns:xlink="http://www.w3.org/1999/xlink" xlink:title="apterous viviparous female" id="ABBRID0EXFAK" xlink:type="simple">ap. viv. fem</abbrev>. and one <abbrev xmlns:xlink="http://www.w3.org/1999/xlink" xlink:title="alate viviparous female" id="ABBRID0E2FAK" xlink:type="simple">ala. viv. fem</abbrev>., <bold>Hubei</bold> (Xingdou Mountain), 4.V.2019, No. 45380-1-1, on <tp:taxon-name><tp:taxon-name-part taxon-name-part-type="family">Apiaceae</tp:taxon-name-part></tp:taxon-name>, coll. X.L. Zhang; three ap. viv. fems., <bold>Hubei</bold> (Xingdou Mountain), 3.V.2019, No. 45369-1-1, on <tp:taxon-name><tp:taxon-name-part taxon-name-part-type="family">Apiaceae</tp:taxon-name-part></tp:taxon-name>, coll. X.L. Zhang; one <abbrev xmlns:xlink="http://www.w3.org/1999/xlink" xlink:title="apterous viviparous female" id="ABBRID0ENGAK" xlink:type="simple">ap. viv. fem</abbrev>. and one <abbrev xmlns:xlink="http://www.w3.org/1999/xlink" xlink:title="alate viviparous female" id="ABBRID0ERGAK" xlink:type="simple">ala. viv. fem</abbrev>. (slides), one <abbrev xmlns:xlink="http://www.w3.org/1999/xlink" xlink:title="apterous viviparous female" id="ABBRID0EVGAK" xlink:type="simple">ap. viv. fem</abbrev>. (COI: <ext-link xmlns:xlink="http://www.w3.org/1999/xlink" xlink:href="OP956119" ext-link-type="gen" xlink:type="simple">OP956119</ext-link>), <bold>Sichuan</bold> (Dujiangyan), 11.IV.2014, No. 31362-1-1, on <tp:taxon-name><tp:taxon-name-part taxon-name-part-type="family">Apiaceae</tp:taxon-name-part></tp:taxon-name>, coll. Y. Wang and X.J. Tang; two ap. viv. fems., <bold>Hubei</bold> (Xingdou Mountain), 3.V.2019, No. 45370-1-1, on <tp:taxon-name><tp:taxon-name-part taxon-name-part-type="family">Apiaceae</tp:taxon-name-part></tp:taxon-name>, coll. X. L. Zhang; two ap. viv. fems. (slides) and one <abbrev xmlns:xlink="http://www.w3.org/1999/xlink" xlink:title="apterous viviparous female" id="ABBRID0EMHAK" xlink:type="simple">ap. viv. fem</abbrev>. (COI: <ext-link xmlns:xlink="http://www.w3.org/1999/xlink" xlink:href="OP956136" ext-link-type="gen" xlink:type="simple">OP956136</ext-link>), <bold>Sichuan</bold> (Chengdu City), 24.VIII.2018, No. 44015-1-1, on <tp:taxon-name><tp:taxon-name-part taxon-name-part-type="family">Apiaceae</tp:taxon-name-part></tp:taxon-name>, coll. Y. Xu and J.F. Ji; two ap. viv. fems. (slides) and one <abbrev xmlns:xlink="http://www.w3.org/1999/xlink" xlink:title="apterous viviparous female" id="ABBRID0E3HAK" xlink:type="simple">ap. viv. fem</abbrev>. (COI: <ext-link xmlns:xlink="http://www.w3.org/1999/xlink" xlink:href="OP956135" ext-link-type="gen" xlink:type="simple">OP956135</ext-link>), <bold>Sichuan</bold> (Chengdu City), 11.VIII.2018, No. 43839-1-1, on <tp:taxon-name><tp:taxon-name-part taxon-name-part-type="family">Apiaceae</tp:taxon-name-part></tp:taxon-name>, coll. Y. Xu and J.F. Ji.</p></tp:treatment-sec><tp:treatment-sec sec-type="diagnosis" id="SECID0EMIAK"><title>Diagnosis.</title><p>In life, body white, distal part of tibiae and tarsi black, other parts pale, body dorsum sometimes slightly sclerotized (Fig. <xref ref-type="fig" rid="F33">33A, B</xref>); nymphs white, unsclerotized (Fig. <xref ref-type="fig" rid="F33">33C</xref>). In mounted specimens, body dorsum covered with oval sculptures and papillate tubercles, sometimes sclerotized and pale brown in color (Fig. <xref ref-type="fig" rid="F12">12A</xref>); <abbrev xmlns:xlink="http://www.w3.org/1999/xlink" xlink:title="processus terminalis" id="ABBRID0E5IAK" xlink:type="simple">PT</abbrev> 1.41–1.64× <abbrev xmlns:xlink="http://www.w3.org/1999/xlink" xlink:title="antennal segments" id="ABBRID0ECJAK" xlink:type="simple">Ant</abbrev>. VIb; <abbrev xmlns:xlink="http://www.w3.org/1999/xlink" xlink:title="siphunculus" id="ABBRID0EGJAK" xlink:type="simple">SIPH</abbrev> cylindrical, tapering, constricted distally, slightly curved outward at the end (Fig. <xref ref-type="fig" rid="F12">12K</xref>), 0.14–0.18× body length; <abbrev xmlns:xlink="http://www.w3.org/1999/xlink" xlink:title="abdominal tergite VIII" id="ABBRID0EOJAK" xlink:type="simple">ABD TERG VIII</abbrev> with short conical supra-caudal (Fig. <xref ref-type="fig" rid="F12">12M</xref>); <abbrev xmlns:xlink="http://www.w3.org/1999/xlink" xlink:title="antennal segments" id="ABBRID0EWJAK" xlink:type="simple">Ant</abbrev>. III–V each with 31–38, 4 or 5, 0 or 1 circular secondary rhinaria in alatae (Fig. <xref ref-type="fig" rid="F12">12P</xref>) (<xref ref-type="bibr" rid="B8">Essig and Kuwana 1918</xref>).</p><fig id="F12" position="float" orientation="portrait"><object-id xmlns:xlink="http://www.w3.org/1999/xlink" content-type="doi" xlink:type="simple">10.3897/zookeys.1169.98552.figure12</object-id><object-id xmlns:xlink="http://www.w3.org/1999/xlink" content-type="arpha" xlink:type="simple">BFAB1779-571E-5D25-835F-56008162B6E4</object-id><label>Figure 12.</label><caption><p><italic><tp:taxon-name><tp:taxon-name-part taxon-name-part-type="genus" reg="Cavariella">Cavariella</tp:taxon-name-part><tp:taxon-name-part taxon-name-part-type="species" reg="japonica">japonica</tp:taxon-name-part></tp:taxon-name></italic> (Essig &amp; Kuwana). Apterous viviparous female: <bold>A</bold> dorsal view of body <bold>B</bold> dorsal view of head <bold>C</bold> antenna <bold>D</bold> ultimate rostral segment <bold>E</bold> marginal tubercle of prothorax notum <bold>F</bold> mesosternal furca <bold>G</bold> second hind tarsal segment <bold>H</bold> marginal tubercles of abdominal tergite I–II <bold>I</bold> sculptures of abdominal tergites I–VI <bold>J</bold> muskelplatten <bold>K</bold> siphunculus <bold>L</bold> sculptures of abdominal tergites VII <bold>M</bold> supra-caudal process on abdominal tergite VIII <bold>N</bold> cauda. Alata viviparous female: <bold>O</bold> dorsal view of body <bold>P</bold> antenna <bold>Q</bold> siphunculus <bold>R</bold> supra-caudal process on abdominal tergite VIII <bold>S</bold> cauda. Scale bars: 0.10 mm.</p></caption><graphic xmlns:xlink="http://www.w3.org/1999/xlink" xlink:href="zookeys-1169-235_article-98552__-g012.jpg" position="float" orientation="portrait" xlink:type="simple" id="oo_880459.jpg"><uri content-type="original_file" xlink:type="simple">https://binary.pensoft.net/fig/880459</uri></graphic></fig></tp:treatment-sec><tp:treatment-sec sec-type="comments" id="SECID0EAMAK"><title>Comment.</title><p>The species resembles <italic><tp:taxon-name><tp:taxon-name-part taxon-name-part-type="genus" reg="Cavariella">Cavariella</tp:taxon-name-part><tp:taxon-name-part taxon-name-part-type="species" reg="nigra">nigra</tp:taxon-name-part></tp:taxon-name></italic>, but differs as follows: body white, dorsum sometimes slightly sclerotized, distal part of tibiae and tarsi black, other parts pale in life; nymphs white, unsclerotized in life (<italic><tp:taxon-name><tp:taxon-name-part taxon-name-part-type="genus" reg="Cavariella">C.</tp:taxon-name-part><tp:taxon-name-part taxon-name-part-type="species" reg="nigra">nigra</tp:taxon-name-part></tp:taxon-name></italic>: body dorsum sclerotized and black, and appendages black in life; nymphs pale yellow, thoracic nota and abdominal tergites each with one pair of spinal and marginal patches); <abbrev xmlns:xlink="http://www.w3.org/1999/xlink" xlink:title="processus terminalis" id="ABBRID0E3MAK" xlink:type="simple">PT</abbrev> 1.41–1.64× <abbrev xmlns:xlink="http://www.w3.org/1999/xlink" xlink:title="antennal segments" id="ABBRID0EANAK" xlink:type="simple">Ant</abbrev>. VIb (<italic><tp:taxon-name><tp:taxon-name-part taxon-name-part-type="genus" reg="Cavariella">C.</tp:taxon-name-part><tp:taxon-name-part taxon-name-part-type="species" reg="nigra">nigra</tp:taxon-name-part></tp:taxon-name></italic>: <abbrev xmlns:xlink="http://www.w3.org/1999/xlink" xlink:title="processus terminalis" id="ABBRID0EPNAK" xlink:type="simple">PT</abbrev> 1.17–1.49× <abbrev xmlns:xlink="http://www.w3.org/1999/xlink" xlink:title="antennal segments" id="ABBRID0ETNAK" xlink:type="simple">Ant</abbrev>. VIb); <abbrev xmlns:xlink="http://www.w3.org/1999/xlink" xlink:title="antennal segments" id="ABBRID0EXNAK" xlink:type="simple">Ant</abbrev>. III–V each with 31–38, 4 or 5, 0 or 1 circular secondary rhinaria in alatae (<italic><tp:taxon-name><tp:taxon-name-part taxon-name-part-type="genus" reg="Cavariella">C.</tp:taxon-name-part><tp:taxon-name-part taxon-name-part-type="species" reg="nigra">nigra</tp:taxon-name-part></tp:taxon-name></italic>: <abbrev xmlns:xlink="http://www.w3.org/1999/xlink" xlink:title="antennal segments" id="ABBRID0EGOAK" xlink:type="simple">Ant</abbrev>. III–V each with 51–64, 11 or 12, 1–3 circular secondary rhinaria in alatae).</p></tp:treatment-sec><tp:treatment-sec sec-type="biology" id="SECID0EKOAK"><title>Biology.</title><p>Primary host plant: <italic><tp:taxon-name><tp:taxon-name-part taxon-name-part-type="genus" reg="Salix">Salix</tp:taxon-name-part></tp:taxon-name></italic>, and the aphids feed on young stems (Fig. <xref ref-type="fig" rid="F33">33A</xref>). Secondary host plant: <tp:taxon-name><tp:taxon-name-part taxon-name-part-type="family">Apiaceae</tp:taxon-name-part></tp:taxon-name>, and the aphids feed on upper sides of leaves and with ant-attendance (Fig. <xref ref-type="fig" rid="F33">33B, C</xref>).</p></tp:treatment-sec><tp:treatment-sec sec-type="distribution" id="SECID0EEPAK"><title>Distribution.</title><p>China (Hubei, Sichuan, Taiwan (<xref ref-type="bibr" rid="B24">Tao 1964</xref>)), Japan.</p></tp:treatment-sec><tp:treatment-sec><!--Section generated to contain objects referenced in tp:taxon-treatment.--><fig id="F33" position="float" orientation="portrait"><object-id xmlns:xlink="http://www.w3.org/1999/xlink" content-type="doi" xlink:type="simple">10.3897/zookeys.1169.98552.figure33</object-id><object-id xmlns:xlink="http://www.w3.org/1999/xlink" content-type="arpha" xlink:type="simple">B634AB86-9BC1-5748-B731-9A85F6DCC871</object-id><label>Figure 33.</label><caption><p>The ecological habitat photographs of <italic><tp:taxon-name><tp:taxon-name-part taxon-name-part-type="genus" reg="Cavariella">Cavariella</tp:taxon-name-part></tp:taxon-name></italic> in field <bold>A</bold> the apterae and nymphs of <italic><tp:taxon-name><tp:taxon-name-part taxon-name-part-type="genus" reg="Cavariella">Cavariella</tp:taxon-name-part><tp:taxon-name-part taxon-name-part-type="species" reg="japonica">japonica</tp:taxon-name-part></tp:taxon-name></italic> (Essig &amp; Kuwana) feeding on tender stem of <italic><tp:taxon-name><tp:taxon-name-part taxon-name-part-type="genus" reg="Salix">Salix</tp:taxon-name-part></tp:taxon-name></italic><bold>B, C</bold> the apterae and nymphs of <italic><tp:taxon-name><tp:taxon-name-part taxon-name-part-type="genus" reg="Cavariella">Cavariella</tp:taxon-name-part><tp:taxon-name-part taxon-name-part-type="species" reg="japonica">japonica</tp:taxon-name-part></tp:taxon-name></italic> feeding on tender stem of <tp:taxon-name><tp:taxon-name-part taxon-name-part-type="family">Apiaceae</tp:taxon-name-part></tp:taxon-name><bold>D</bold> the apterae and nymphs of <italic><tp:taxon-name><tp:taxon-name-part taxon-name-part-type="genus" reg="Cavariella">Cavariella</tp:taxon-name-part><tp:taxon-name-part taxon-name-part-type="species" reg="konoi">konoi</tp:taxon-name-part></tp:taxon-name></italic> Takahashi feeding on the leaves of <italic><tp:taxon-name><tp:taxon-name-part taxon-name-part-type="genus" reg="Salix">Salix</tp:taxon-name-part></tp:taxon-name></italic>.</p></caption><graphic xmlns:xlink="http://www.w3.org/1999/xlink" xlink:href="zookeys-1169-235_article-98552__-g033.jpg" position="float" orientation="portrait" xlink:type="simple" id="oo_880480.jpg"><uri content-type="original_file" xlink:type="simple">https://binary.pensoft.net/fig/880480</uri></graphic></fig></tp:treatment-sec><ref-list><ref id="B8"><mixed-citation xmlns:xlink="http://www.w3.org/1999/xlink" xlink:type="simple"><person-group><name name-style="western"><surname>Essig</surname><given-names>EO</given-names></name><name name-style="western"><surname>Kuwana</surname><given-names>SI</given-names></name></person-group> (<year>1918</year>) <article-title>Some Japanese <tp:taxon-name><tp:taxon-name-part taxon-name-part-type="family">Aphididae</tp:taxon-name-part></tp:taxon-name>.</article-title><source>Proceedings of the California Academy of Sciences</source><volume>48</volume>(<issue>3</issue>): <fpage>35</fpage>–<lpage>112</lpage>.</mixed-citation></ref><ref id="B24"><mixed-citation xmlns:xlink="http://www.w3.org/1999/xlink" xlink:type="simple"><person-group><name name-style="western"><surname>Tao</surname><given-names>CC</given-names></name></person-group> (<year>1964</year>) <article-title>Aphid fauna of China.</article-title><source>Science Yearbook of the Taiwan Museum</source><volume>7</volume>: <fpage>104</fpage>–<lpage>147</lpage>.</mixed-citation></ref></ref-list></tp:taxon-treatment>
