# Supplementary material for: ﻿Cavariella Del Guercio (Hemiptera, Aphidinae, Macrosiphini) in China, with a new species, new synonymies, and first country records
Source: Zookeys. 2023 Jul 18;1169:235–92. doi: 10.3897/zookeys.1169.98552 (PMC10369453; doi:10.3897/zookeys.1169.98552)
Supplement: XML Treatment for Cavariella lhasana [file zookeys.1169.98552-treatment12.xml]

<!DOCTYPE tp:taxon-treatment
  PUBLIC "-//TaxonX//DTD Taxonomic Treatment Publishing DTD v0 20100105//EN" "tax-treatment-NSO.dtd">
<tp:taxon-treatment xmlns:tp="http://www.plazi.org/taxpub"><tp:treatment-meta><kwd-group><label>Taxon classification</label><kwd>
              <named-content content-type="kingdom">Animalia</named-content>
            </kwd><kwd>
              <named-content content-type="order">Hemiptera</named-content>
            </kwd><kwd>
              <named-content content-type="family">Aphididae</named-content>
            </kwd></kwd-group><mixed-citation publication-type="journal"><person-group><name><surname>Xu</surname><given-names>Ying</given-names></name><name><surname>Chen</surname><given-names>Jing</given-names></name><name><surname>Jiang</surname><given-names>Li-Yun</given-names></name><name><surname>Qiao</surname><given-names>Ge-Xia</given-names></name></person-group><article-title><italic>﻿<tp:taxon-name><tp:taxon-name-part taxon-name-part-type="genus" reg="Cavariella">Cavariella</tp:taxon-name-part></tp:taxon-name></italic> Del Guercio (<tp:taxon-name><tp:taxon-name-part taxon-name-part-type="order">Hemiptera</tp:taxon-name-part></tp:taxon-name>, <tp:taxon-name><tp:taxon-name-part taxon-name-part-type="subfamily">Aphidinae</tp:taxon-name-part></tp:taxon-name>, <tp:taxon-name><tp:taxon-name-part taxon-name-part-type="tribe">Macrosiphini</tp:taxon-name-part></tp:taxon-name>) in China, with a new species, new synonymies, and first country records</article-title><source>Zookeys</source><day>18</day><month>07</month><year>2023</year><volume>1169</volume><fpage>235</fpage><lpage>292</lpage><pub-id pub-id-type="doi">10.3897/zookeys.1169.98552</pub-id></mixed-citation></tp:treatment-meta><tp:nomenclature><label>﻿</label><tp:taxon-name>
            <object-id xmlns:xlink="http://www.w3.org/1999/xlink" content-type="arpha" xlink:type="simple">AD773B4C-EAFE-5280-B087-FB22163911DE</object-id>
            <tp:taxon-name-part taxon-name-part-type="genus" reg="Cavariella">Cavariella</tp:taxon-name-part>
            <tp:taxon-name-part taxon-name-part-type="species" reg="lhasana">lhasana</tp:taxon-name-part>
          </tp:taxon-name><tp:taxon-authority>Zhang, 1981</tp:taxon-authority><xref ref-type="fig" rid="F15">Figs 15</xref><xref ref-type="fig" rid="F16">, 16</xref><xref ref-type="fig" rid="F17">, 17</xref><xref ref-type="table" rid="T2">, Table 2</xref><tp:nomenclature-citation-list><tp:nomenclature-citation><tp:taxon-name>
                <tp:taxon-name-part taxon-name-part-type="genus" reg="Cavariella">Cavariella</tp:taxon-name-part>
                <tp:taxon-name-part taxon-name-part-type="species" reg="lhasana">lhasana</tp:taxon-name-part>
              </tp:taxon-name><comment>Zhang, 1981: 262.</comment></tp:nomenclature-citation></tp:nomenclature-citation-list></tp:nomenclature><tp:treatment-sec sec-type="material" id="SECID0EU2AK"><title>Specimens examined.</title><p><bold><italic>Syntypes</italic>.</bold> Three ap. viv. fems. and three ala. viv. fems., <bold>China: Tibet</bold>, 3.IX.1975, No. 6162-1-2, on <italic><tp:taxon-name><tp:taxon-name-part taxon-name-part-type="genus" reg="Medicago">Medicago</tp:taxon-name-part></tp:taxon-name></italic>, coll. Z.Q. Wang (<xref ref-type="bibr" rid="B26">Zhang and Zhong 1981</xref>).</p></tp:treatment-sec><tp:treatment-sec sec-type="diagnosis" id="SECID0EM3AK"><title>Diagnosis.</title><p><abbrev xmlns:xlink="http://www.w3.org/1999/xlink" xlink:title="processus terminalis" id="ABBRID0ES3AK" xlink:type="simple">PT</abbrev> 1.08–1.59× <abbrev xmlns:xlink="http://www.w3.org/1999/xlink" xlink:title="antennal segments" id="ABBRID0EW3AK" xlink:type="simple">Ant</abbrev>. VIb; <abbrev xmlns:xlink="http://www.w3.org/1999/xlink" xlink:title="ultimate rostral segment" id="ABBRID0E13AK" xlink:type="simple">URS</abbrev> wedge-shaped (Figs <xref ref-type="fig" rid="F15">15C</xref>, <xref ref-type="fig" rid="F16">16D</xref>), 1.63–1.87× the base wide, 0.93–1.07× <abbrev xmlns:xlink="http://www.w3.org/1999/xlink" xlink:title="second hind tarsal segment" id="ABBRID0EG4AK" xlink:type="simple">HT II</abbrev>; <abbrev xmlns:xlink="http://www.w3.org/1999/xlink" xlink:title="siphunculus" id="ABBRID0EK4AK" xlink:type="simple">SIPH</abbrev> clavate, distal part distinctly swollen (Figs <xref ref-type="fig" rid="F15">15F</xref>, <xref ref-type="fig" rid="F16">16F</xref>), the length 0.18–0.19× body length, the swollen wide 1.82–1.91× distal width; cauda broadly tongue-shaped (Figs <xref ref-type="fig" rid="F15">15H</xref>, <xref ref-type="fig" rid="F16">16H</xref>), 1.24–1.38× basal width (<xref ref-type="bibr" rid="B26">Zhang and Zhong 1981</xref>).</p><fig id="F15" position="float" orientation="portrait"><object-id xmlns:xlink="http://www.w3.org/1999/xlink" content-type="doi" xlink:type="simple">10.3897/zookeys.1169.98552.figure15</object-id><object-id xmlns:xlink="http://www.w3.org/1999/xlink" content-type="arpha" xlink:type="simple">C71F647A-ABE9-536F-9308-D9DF87BCF118</object-id><label>Figure 15.</label><caption><p><italic><tp:taxon-name><tp:taxon-name-part taxon-name-part-type="genus" reg="Cavariella">Cavariella</tp:taxon-name-part><tp:taxon-name-part taxon-name-part-type="species" reg="lhasana">lhasana</tp:taxon-name-part></tp:taxon-name></italic> Zhang. Apterous viviparous female: <bold>A</bold> dorsal view of head <bold>B</bold> antenna <bold>C</bold> ultimate rostral segment <bold>D</bold> mesosternal furca <bold>E</bold> sculptures of abdominal tergites <bold>F</bold> siphunculus <bold>G</bold> supra-caudal process on abdominal tergite VIII <bold>H</bold> cauda <bold>I</bold> anal plate. Alate viviparous female: <bold>J</bold> antenna <bold>K</bold> supra-caudal process on abdominal tergite VIII. Scale bar: 0.10 mm.</p></caption><graphic xmlns:xlink="http://www.w3.org/1999/xlink" xlink:href="zookeys-1169-235_article-98552__-g015.jpg" position="float" orientation="portrait" xlink:type="simple" id="oo_880462.jpg"><uri content-type="original_file" xlink:type="simple">https://binary.pensoft.net/fig/880462</uri></graphic></fig><fig id="F16" position="float" orientation="portrait"><object-id xmlns:xlink="http://www.w3.org/1999/xlink" content-type="doi" xlink:type="simple">10.3897/zookeys.1169.98552.figure16</object-id><object-id xmlns:xlink="http://www.w3.org/1999/xlink" content-type="arpha" xlink:type="simple">4E6CAAD9-63F7-5177-9180-4466EEEA62E0</object-id><label>Figure 16.</label><caption><p><italic><tp:taxon-name><tp:taxon-name-part taxon-name-part-type="genus" reg="Cavariella">Cavariella</tp:taxon-name-part><tp:taxon-name-part taxon-name-part-type="species" reg="lhasana">lhasana</tp:taxon-name-part></tp:taxon-name></italic> Zhang. Apterous viviparous female: <bold>A</bold> dorsal view of body <bold>B</bold> dorsal view of head <bold>C</bold> antenna <bold>D</bold> ultimate rostral segment <bold>E</bold> sculptures of abdominal tergites <bold>F</bold> siphunculus <bold>G</bold> supra-caudal process on abdominal tergite VIII <bold>H</bold> cauda. Scale bars: 0.10 mm.</p></caption><graphic xmlns:xlink="http://www.w3.org/1999/xlink" xlink:href="zookeys-1169-235_article-98552__-g016.jpg" position="float" orientation="portrait" xlink:type="simple" id="oo_880463.jpg"><uri content-type="original_file" xlink:type="simple">https://binary.pensoft.net/fig/880463</uri></graphic></fig></tp:treatment-sec><tp:treatment-sec sec-type="description" id="SECID0EYABK"><title>Re-description.</title><p><bold>Apterous viviparous females</bold>: body oval, green in life.</p><p><bold><italic>Mounted specimens</italic>.</bold> Body pale, unsclerotized; <abbrev xmlns:xlink="http://www.w3.org/1999/xlink" xlink:title="antennal segments" id="ABBRID0EHBBK" xlink:type="simple">Ant</abbrev>. V and VI, distal part of rostrum, <abbrev xmlns:xlink="http://www.w3.org/1999/xlink" xlink:title="second hind tarsal segment" id="ABBRID0ELBBK" xlink:type="simple">HT II</abbrev>, <abbrev xmlns:xlink="http://www.w3.org/1999/xlink" xlink:title="siphunculus" id="ABBRID0EPBBK" xlink:type="simple">SIPH</abbrev>, cauda and anal plate pale brown, other parts pale in color (Fig. <xref ref-type="fig" rid="F16">16A</xref>). See Table <xref ref-type="table" rid="T2">2</xref> for general measurements.</p><p><bold><italic>Head</italic>.</bold> Dorsum of head covered with wrinkles, distinctly at marginal areas. Frons convex with undeveloped antennal tubercles, slightly lower than median frontal tubercles (Figs <xref ref-type="fig" rid="F15">15A</xref>, <xref ref-type="fig" rid="F16">16B</xref>). Dorsal setae of head short and blunt. Head with one pair of cephalic setae, one pair of setae at apex of antennal tubercles, two pairs of dorsal setae between antennae, two pairs of dorsal setae between compound eyes arranged transversely. Antennae 6-segmented, <abbrev xmlns:xlink="http://www.w3.org/1999/xlink" xlink:title="antennal segments" id="ABBRID0EKCBK" xlink:type="simple">Ant</abbrev>. I–III smooth, <abbrev xmlns:xlink="http://www.w3.org/1999/xlink" xlink:title="antennal segments" id="ABBRID0EOCBK" xlink:type="simple">Ant</abbrev>. IV–VI with slight imbrications (Figs <xref ref-type="fig" rid="F15">15B</xref>, <xref ref-type="fig" rid="F16">16C</xref>). Antennal setae short and blunt. <abbrev xmlns:xlink="http://www.w3.org/1999/xlink" xlink:title="antennal segments" id="ABBRID0E1CBK" xlink:type="simple">Ant</abbrev>. I–VI each with 3, 3 or 4, 3–5, 1 or 2, 2 or 3, 2–4+1 or 2 setae; apex of <abbrev xmlns:xlink="http://www.w3.org/1999/xlink" xlink:title="processus terminalis" id="ABBRID0E5CBK" xlink:type="simple">PT</abbrev> with two or three setae. Primary rhinaria unciliated. Rostrum reaching mid-coxae; <abbrev xmlns:xlink="http://www.w3.org/1999/xlink" xlink:title="ultimate rostral segment" id="ABBRID0ECDBK" xlink:type="simple">URS</abbrev> wedge-shaped (Figs <xref ref-type="fig" rid="F15">15C</xref>, <xref ref-type="fig" rid="F16">16D</xref>), with three pairs of primary setae, none or one pair of accessory setae.</p><p><bold><italic>Thorax</italic>.</bold> Thoracic nota with oval and semicircular sculptures, distinctly at marginal areas. Dorsal setae of thorax short and blunt; pronotum with two pairs of spinal setae, arranged anteriorly and posteriorly, one pair of pleural and one pair of marginal setae. Legs short. Distal part of femora and tibiae slightly imbricated. Setae on legs short and blunt. First tarsal chaetotaxy: 3, 3, 3. Second tarsal segments with imbrications.</p><p><bold><italic>Abdomen</italic>.</bold> Abdominal tergites with oval and semicircular sculptures, distinctly at marginal areas. <abbrev xmlns:xlink="http://www.w3.org/1999/xlink" xlink:title="abdominal tergite VIII" id="ABBRID0E3DBK" xlink:type="simple">ABD TERG VIII</abbrev> produced caudad into conical spinal supra-caudal process, at least longer than 1/2 of cauda, covered with wavy wrinkles and with two blunt setae at apex (Figs <xref ref-type="fig" rid="F15">15G</xref>, <xref ref-type="fig" rid="F16">16G</xref>). Dorsal setae of abdomen short and blunt. Spiracles reniform and open. <abbrev xmlns:xlink="http://www.w3.org/1999/xlink" xlink:title="siphunculus" id="ABBRID0EIEBK" xlink:type="simple">SIPH</abbrev> clavate, basal 1/2 cylindrical and then distinctly swollen towards apical part but constricted at apex (Figs <xref ref-type="fig" rid="F15">15F</xref>, <xref ref-type="fig" rid="F16">16F</xref>), the swollen wide 1.82–1.91× distal wide; basal 2/3 with wrinkles, distal 1/3 imbricated, with flange. Cauda broadly tongue-shaped (Figs <xref ref-type="fig" rid="F15">15H</xref>, <xref ref-type="fig" rid="F16">16H</xref>), with spinulose imbrications and five or six setae. Anal plate semicircular (Fig. <xref ref-type="fig" rid="F15">15I</xref>), spinulose, with 10–16 setae. Genital plate broadly oval, with sparse spinules in transverse rows, with two anterior setae and six or seven setae along the posterior margin.</p><p><bold>Alate viviparous females: <italic>mounted specimens</italic>.</bold> Body long oval; head and thorax black-brown, antennae, legs, distal part of rostrum, <abbrev xmlns:xlink="http://www.w3.org/1999/xlink" xlink:title="siphunculus" id="ABBRID0EHFBK" xlink:type="simple">SIPH</abbrev>, supra-caudal process, cauda and anal plate brown, other parts pale in color (Fig. <xref ref-type="fig" rid="F17">17A</xref>). See Table <xref ref-type="table" rid="T2">2</xref> for general measurements.</p><fig id="F17" position="float" orientation="portrait"><object-id xmlns:xlink="http://www.w3.org/1999/xlink" content-type="doi" xlink:type="simple">10.3897/zookeys.1169.98552.figure17</object-id><object-id xmlns:xlink="http://www.w3.org/1999/xlink" content-type="arpha" xlink:type="simple">615F47E3-6188-590D-9B22-82E93E69F05B</object-id><label>Figure 17.</label><caption><p><italic><tp:taxon-name><tp:taxon-name-part taxon-name-part-type="genus" reg="Cavariella">Cavariella</tp:taxon-name-part><tp:taxon-name-part taxon-name-part-type="species" reg="lhasana">lhasana</tp:taxon-name-part></tp:taxon-name></italic> Zhang. Alate viviparous female: <bold>A</bold> dorsal view of body <bold>B</bold> dorsal view of head <bold>C</bold> antenna <bold>D</bold> ultimate rostral segment <bold>E</bold> siphunculus <bold>F</bold> supra-caudal process on abdominal tergite VIII <bold>G</bold> cauda. Scale bars: 0.10 mm.</p></caption><graphic xmlns:xlink="http://www.w3.org/1999/xlink" xlink:href="zookeys-1169-235_article-98552__-g017.jpg" position="float" orientation="portrait" xlink:type="simple" id="oo_880464.jpg"><uri content-type="original_file" xlink:type="simple">https://binary.pensoft.net/fig/880464</uri></graphic></fig><p><bold><italic>Head</italic>.</bold> As in apterous viviparous females except as follows: dorsum of head smooth. Frons convex, antennal tubercles slightly prominent, lower than median frontal tubercle (Fig. <xref ref-type="fig" rid="F17">17B</xref>). Dorsal setae of head short and pointed. Antennae 6-segmented (Fig. <xref ref-type="fig" rid="F17">17C</xref>), <abbrev xmlns:xlink="http://www.w3.org/1999/xlink" xlink:title="antennal segments" id="ABBRID0EIHBK" xlink:type="simple">Ant</abbrev>. I and II smooth, <abbrev xmlns:xlink="http://www.w3.org/1999/xlink" xlink:title="antennal segments" id="ABBRID0EMHBK" xlink:type="simple">Ant</abbrev>. III–VI with imbrications. Antennal setae short and pointed. <abbrev xmlns:xlink="http://www.w3.org/1999/xlink" xlink:title="antennal segments" id="ABBRID0EQHBK" xlink:type="simple">Ant</abbrev>. I–VI each with 3, 3, 4, 3, 2 or 3, 2+1 or 2 setae; apex of <abbrev xmlns:xlink="http://www.w3.org/1999/xlink" xlink:title="processus terminalis" id="ABBRID0EUHBK" xlink:type="simple">PT</abbrev> with three setae. Primary rhinaria ciliated. <abbrev xmlns:xlink="http://www.w3.org/1999/xlink" xlink:title="antennal segments" id="ABBRID0EYHBK" xlink:type="simple">Ant</abbrev>. III with 22–25 circular secondary rhinaria.</p><p><bold><italic>Thorax</italic>.</bold> As in apterous viviparous females except as follows: dorsum of thorax smooth. Legs normal. Setae on legs long and pointed. Fore wing radius bent, media twice-branched, two cubitus; hind wings with one long longitudinal vein and two obliques.</p><p><bold><italic>Abdomen</italic>.</bold> Abdominal tergites I–VII each with one pair of brown marginal sclerites; tergite I with a band at spino-pleural areas, tergites II–V with a brown quadrate sclerite at spino-pleural areas, tergites VI–VIII each with a brown band. Dorsum of abdominal tergites with spinulose imbrications at sclerites, others smooth. Abdominal tergites I–IV each with one pair of small marginal tubercles; <abbrev xmlns:xlink="http://www.w3.org/1999/xlink" xlink:title="abdominal tergite VIII" id="ABBRID0EKIBK" xlink:type="simple">ABD TERG VIII</abbrev> with a short warty supra-caudal process (Figs <xref ref-type="fig" rid="F15">15K</xref>, <xref ref-type="fig" rid="F17">17F</xref>), with two pointed setae at apex. Dorsal setae of abdomen long and pointed. <abbrev xmlns:xlink="http://www.w3.org/1999/xlink" xlink:title="siphunculus" id="ABBRID0EWIBK" xlink:type="simple">SIPH</abbrev> clavate, basal 1/2 cylindrical and then distinctly swollen towards apical part but constricted at apex (Fig. <xref ref-type="fig" rid="F17">17E</xref>); basal 2/3 with wrinkles, distal 1/3 imbricated, with flange. Cauda conical (Fig. <xref ref-type="fig" rid="F17">17G</xref>), with spinulose imbrications and five setae. Anal plate semicircular, spinulose, with 12–15 setae. Genital plate broadly round, with sparse spinules in transverse rows, with two anterior setae and seven setae along the posterior margin. Others as in apterous viviparous females.</p></tp:treatment-sec><tp:treatment-sec sec-type="comments" id="SECID0ECJBK"><title>Comment.</title><p>The species was described by <xref ref-type="bibr" rid="B26">Zhang and Zhong (1981)</xref> in China and was considered as synonym of <italic><tp:taxon-name><tp:taxon-name-part taxon-name-part-type="genus" reg="Cavariella">Cavariella</tp:taxon-name-part><tp:taxon-name-part taxon-name-part-type="species" reg="aegopodii">aegopodii</tp:taxon-name-part></tp:taxon-name></italic> in <xref ref-type="bibr" rid="B2">Blackman and Eastop (2022)</xref>. By checking the six syntypes of the species, it is sure that the species resembles <italic><tp:taxon-name><tp:taxon-name-part taxon-name-part-type="genus" reg="Cavariella">Cavariella</tp:taxon-name-part><tp:taxon-name-part taxon-name-part-type="species" reg="aegopodii">aegopodii</tp:taxon-name-part></tp:taxon-name></italic> in dorsum sculptures, conical supra-caudal process, the shape of <abbrev xmlns:xlink="http://www.w3.org/1999/xlink" xlink:title="ultimate rostral segment" id="ABBRID0EGKBK" xlink:type="simple">URS</abbrev>, but the species differs from <italic><tp:taxon-name><tp:taxon-name-part taxon-name-part-type="genus" reg="Cavariella">C.</tp:taxon-name-part><tp:taxon-name-part taxon-name-part-type="species" reg="aegopodii">aegopodii</tp:taxon-name-part></tp:taxon-name></italic> as follows: <abbrev xmlns:xlink="http://www.w3.org/1999/xlink" xlink:title="ultimate rostral segment" id="ABBRID0EVKBK" xlink:type="simple">URS</abbrev> 0.94–1.07× <abbrev xmlns:xlink="http://www.w3.org/1999/xlink" xlink:title="second hind tarsal segment" id="ABBRID0EZKBK" xlink:type="simple">HT II</abbrev> (<italic><tp:taxon-name><tp:taxon-name-part taxon-name-part-type="genus" reg="Cavariella">C.</tp:taxon-name-part><tp:taxon-name-part taxon-name-part-type="species" reg="aegopodii">aegopodii</tp:taxon-name-part></tp:taxon-name></italic>: <abbrev xmlns:xlink="http://www.w3.org/1999/xlink" xlink:title="ultimate rostral segment" id="ABBRID0EILBK" xlink:type="simple">URS</abbrev> distinctly shorter than <abbrev xmlns:xlink="http://www.w3.org/1999/xlink" xlink:title="second hind tarsal segment" id="ABBRID0EMLBK" xlink:type="simple">HT II</abbrev>, 0.73–0.83× <abbrev xmlns:xlink="http://www.w3.org/1999/xlink" xlink:title="second hind tarsal segment" id="ABBRID0EQLBK" xlink:type="simple">HT II</abbrev>); <abbrev xmlns:xlink="http://www.w3.org/1999/xlink" xlink:title="processus terminalis" id="ABBRID0EULBK" xlink:type="simple">PT</abbrev> 1.08–1.59× <abbrev xmlns:xlink="http://www.w3.org/1999/xlink" xlink:title="antennal segments" id="ABBRID0EYLBK" xlink:type="simple">Ant</abbrev>. VIb (<italic><tp:taxon-name><tp:taxon-name-part taxon-name-part-type="genus" reg="Cavariella">C.</tp:taxon-name-part><tp:taxon-name-part taxon-name-part-type="species" reg="aegopodii">aegopodii</tp:taxon-name-part></tp:taxon-name></italic>: <abbrev xmlns:xlink="http://www.w3.org/1999/xlink" xlink:title="processus terminalis" id="ABBRID0EHMBK" xlink:type="simple">PT</abbrev> mostly shorter than <abbrev xmlns:xlink="http://www.w3.org/1999/xlink" xlink:title="antennal segments" id="ABBRID0ELMBK" xlink:type="simple">Ant</abbrev>. VIb); <abbrev xmlns:xlink="http://www.w3.org/1999/xlink" xlink:title="siphunculus" id="ABBRID0EPMBK" xlink:type="simple">SIPH</abbrev> thick clavate, distal part distinctly swollen, the swollen wide 1.82–1.91× distal wide (<italic><tp:taxon-name><tp:taxon-name-part taxon-name-part-type="genus" reg="Cavariella">C.</tp:taxon-name-part><tp:taxon-name-part taxon-name-part-type="species" reg="aegopodii">aegopodii</tp:taxon-name-part></tp:taxon-name></italic>: <abbrev xmlns:xlink="http://www.w3.org/1999/xlink" xlink:title="siphunculus" id="ABBRID0E5MBK" xlink:type="simple">SIPH</abbrev> clavate, the swollen wide 1.37–1.72× distal wide). Due to these differences in major characters, we remove <italic><tp:taxon-name><tp:taxon-name-part taxon-name-part-type="genus" reg="Cavariella">C.</tp:taxon-name-part><tp:taxon-name-part taxon-name-part-type="species" reg="lhasana">lhasana</tp:taxon-name-part></tp:taxon-name></italic> from synonymy with <italic><tp:taxon-name><tp:taxon-name-part taxon-name-part-type="genus" reg="Cavariella">C.</tp:taxon-name-part><tp:taxon-name-part taxon-name-part-type="species" reg="aegopodii">aegopodii</tp:taxon-name-part></tp:taxon-name></italic> and reinstate it as a valid species.</p></tp:treatment-sec><tp:treatment-sec sec-type="biology" id="SECID0EYNBK"><title>Biology.</title><p>The species feeds on leaves of <italic><tp:taxon-name><tp:taxon-name-part taxon-name-part-type="genus" reg="Medicago">Medicago</tp:taxon-name-part></tp:taxon-name></italic>.</p></tp:treatment-sec><tp:treatment-sec sec-type="distribution" id="SECID0EFOBK"><title>Distribution.</title><p>China (Tibet).</p></tp:treatment-sec><tp:treatment-sec><!--Section generated to contain objects referenced in tp:taxon-treatment.--><table-wrap id="T2" position="float" orientation="portrait"><label>Table 2.</label><caption><p>Morphometric data on species of <italic><tp:taxon-name><tp:taxon-name-part taxon-name-part-type="genus" reg="Cavariella">Cavariella</tp:taxon-name-part></tp:taxon-name></italic> (mm).</p></caption><table id="TID0EUABK" rules="all"><tbody><tr><th rowspan="2" colspan="2">Parts</th><th rowspan="1" colspan="1">
                    <italic>
                      <tp:taxon-name><tp:taxon-name-part taxon-name-part-type="genus" reg="Cavariella">C.</tp:taxon-name-part><tp:taxon-name-part taxon-name-part-type="species" reg="gilgiana">gilgiana</tp:taxon-name-part></tp:taxon-name>
                    </italic>
                  </th><th rowspan="1" colspan="2">
                    <italic>
                      <tp:taxon-name><tp:taxon-name-part taxon-name-part-type="genus" reg="Cavariella">C.</tp:taxon-name-part><tp:taxon-name-part taxon-name-part-type="species" reg="lhasana">lhasana</tp:taxon-name-part></tp:taxon-name>
                    </italic>
                  </th><th rowspan="1" colspan="2"><italic><tp:taxon-name><tp:taxon-name-part taxon-name-part-type="genus" reg="Cavariella">C.</tp:taxon-name-part><tp:taxon-name-part taxon-name-part-type="species" reg="sculptura">sculptura</tp:taxon-name-part></tp:taxon-name></italic> sp. nov.</th></tr><tr><th rowspan="1" colspan="1">Apterous viviparous females (<italic>n</italic> = 5)</th><th rowspan="1" colspan="1">Apterous viviparous females (<italic>n</italic> = 3)</th><th rowspan="1" colspan="1">Alate viviparous females (<italic>n</italic> = 2)</th><th rowspan="1" colspan="1">Apterous viviparous females (<italic>n</italic> = 11)</th><th rowspan="1" colspan="1">Alate viviparous female (<italic>n</italic> = 1)</th></tr><tr><td rowspan="33" colspan="1">Length (mm)</td><td rowspan="1" colspan="1">Body length</td><td rowspan="1" colspan="1">1.248–1.466</td><td rowspan="1" colspan="1">1.748–2.001</td><td rowspan="1" colspan="1">1.702–1.968</td><td rowspan="1" colspan="1">1.941–2.333</td><td rowspan="1" colspan="1">2.185</td></tr><tr><td rowspan="1" colspan="1">Body width</td><td rowspan="1" colspan="1">0.671–0.809</td><td rowspan="1" colspan="1">0.883–1.100</td><td rowspan="1" colspan="1">0.713–0.786</td><td rowspan="1" colspan="1">0.990–1.265</td><td rowspan="1" colspan="1">1.012</td></tr><tr><td rowspan="1" colspan="1">Antennae</td><td rowspan="1" colspan="1">0.418–0.530</td><td rowspan="1" colspan="1">0.701–0.744</td><td rowspan="1" colspan="1">1.110–1.177</td><td rowspan="1" colspan="1">0.700–0.888</td><td rowspan="1" colspan="1">/</td></tr><tr><td rowspan="1" colspan="1"><abbrev xmlns:xlink="http://www.w3.org/1999/xlink" xlink:title="antennal segments" id="ABBRID0E4RCI" xlink:type="simple">Ant</abbrev>. I</td><td rowspan="1" colspan="1">0.054–0.074</td><td rowspan="1" colspan="1">0.064–0.071</td><td rowspan="1" colspan="1">0.074–0.086</td><td rowspan="1" colspan="1">0.076–0.095</td><td rowspan="1" colspan="1">0.088</td></tr><tr><td rowspan="1" colspan="1"><abbrev xmlns:xlink="http://www.w3.org/1999/xlink" xlink:title="antennal segments" id="ABBRID0EVSCI" xlink:type="simple">Ant</abbrev>. II</td><td rowspan="1" colspan="1">0.046–0.061</td><td rowspan="1" colspan="1">0.054–0.060</td><td rowspan="1" colspan="1">0.060–0.063</td><td rowspan="1" colspan="1">0.052–0.064</td><td rowspan="1" colspan="1">0.068</td></tr><tr><td rowspan="1" colspan="1"><abbrev xmlns:xlink="http://www.w3.org/1999/xlink" xlink:title="antennal segments" id="ABBRID0ENTCI" xlink:type="simple">Ant</abbrev>. III</td><td rowspan="1" colspan="1">0.142–0.205</td><td rowspan="1" colspan="1">0.184–0.207</td><td rowspan="1" colspan="1">0.384–0.418</td><td rowspan="1" colspan="1">0.229–0.310</td><td rowspan="1" colspan="1">/</td></tr><tr><td rowspan="1" colspan="1"><abbrev xmlns:xlink="http://www.w3.org/1999/xlink" xlink:title="antennal segments" id="ABBRID0EFUCI" xlink:type="simple">Ant</abbrev>. IV</td><td rowspan="1" colspan="1">0.053–0.074</td><td rowspan="1" colspan="1">0.086–0.092</td><td rowspan="1" colspan="1">0.152–0.162</td><td rowspan="1" colspan="1">0.080–0.128</td><td rowspan="1" colspan="1">/</td></tr><tr><td rowspan="1" colspan="1"><abbrev xmlns:xlink="http://www.w3.org/1999/xlink" xlink:title="antennal segments" id="ABBRID0E4UCI" xlink:type="simple">Ant</abbrev>. V</td><td rowspan="1" colspan="1">/</td><td rowspan="1" colspan="1">0.089–0.104</td><td rowspan="1" colspan="1">0.125–0.149</td><td rowspan="1" colspan="1">0.093–0.107</td><td rowspan="1" colspan="1">/</td></tr><tr><td rowspan="1" colspan="1"><abbrev xmlns:xlink="http://www.w3.org/1999/xlink" xlink:title="antennal segments" id="ABBRID0EVVCI" xlink:type="simple">Ant</abbrev>. Vb / <abbrev xmlns:xlink="http://www.w3.org/1999/xlink" xlink:title="antennal segments" id="ABBRID0EZVCI" xlink:type="simple">Ant</abbrev>. VIb</td><td rowspan="1" colspan="1">0.083–0.098</td><td rowspan="1" colspan="1">0.083–0.105</td><td rowspan="1" colspan="1">0.119–0.130</td><td rowspan="1" colspan="1">0.087–0.111</td><td rowspan="1" colspan="1">/</td></tr><tr><td rowspan="1" colspan="1">
                    <abbrev xmlns:xlink="http://www.w3.org/1999/xlink" xlink:title="processus terminalis" id="ABBRID0ERWCI" xlink:type="simple">PT</abbrev>
                  </td><td rowspan="1" colspan="1">0.032–0.037</td><td rowspan="1" colspan="1">0.113–0.135</td><td rowspan="1" colspan="1">0.186–0.179</td><td rowspan="1" colspan="1">0.103–0.127</td><td rowspan="1" colspan="1">/</td></tr><tr><td rowspan="1" colspan="1">
                    <abbrev xmlns:xlink="http://www.w3.org/1999/xlink" xlink:title="ultimate rostral segment" id="ABBRID0EJXCI" xlink:type="simple">URS</abbrev>
                  </td><td rowspan="1" colspan="1">0.079–0.092</td><td rowspan="1" colspan="1">0.116–0.139</td><td rowspan="1" colspan="1">0.111–0.119</td><td rowspan="1" colspan="1">0.141–0.151</td><td rowspan="1" colspan="1">0.139</td></tr><tr><td rowspan="1" colspan="1">Single arm of mesosternal furca</td><td rowspan="1" colspan="1">0.084–0.099</td><td rowspan="1" colspan="1">0.161</td><td rowspan="1" colspan="1">/</td><td rowspan="1" colspan="1">0.147–0.200</td><td rowspan="1" colspan="1">/</td></tr><tr><td rowspan="1" colspan="1">Hind femur</td><td rowspan="1" colspan="1">0.247–0.291</td><td rowspan="1" colspan="1">0.375–0.413</td><td rowspan="1" colspan="1">0.453–0.524</td><td rowspan="1" colspan="1">0.467–0.536</td><td rowspan="1" colspan="1">0.604</td></tr><tr><td rowspan="1" colspan="1">Hind tibia</td><td rowspan="1" colspan="1">0.376–0.473</td><td rowspan="1" colspan="1">0.651–0.747</td><td rowspan="1" colspan="1">0.894–0.970</td><td rowspan="1" colspan="1">0.738–0.908</td><td rowspan="1" colspan="1">1.118</td></tr><tr><td rowspan="1" colspan="1">
                    <abbrev xmlns:xlink="http://www.w3.org/1999/xlink" xlink:title="second hind tarsal segment" id="ABBRID0E1ZCI" xlink:type="simple">HT II</abbrev>
                  </td><td rowspan="1" colspan="1">0.086–0.099</td><td rowspan="1" colspan="1">0.119–0.130</td><td rowspan="1" colspan="1">0.125–0.127</td><td rowspan="1" colspan="1">0.115–0.131</td><td rowspan="1" colspan="1">0.122</td></tr><tr><td rowspan="1" colspan="1">
                    <abbrev xmlns:xlink="http://www.w3.org/1999/xlink" xlink:title="siphunculus" id="ABBRID0ES1CI" xlink:type="simple">SIPH</abbrev>
                  </td><td rowspan="1" colspan="1">0.227–0.247</td><td rowspan="1" colspan="1">0.319–0.366</td><td rowspan="1" colspan="1">0.297–0.324</td><td rowspan="1" colspan="1">0.354–0.418</td><td rowspan="1" colspan="1">0.278</td></tr><tr><td rowspan="1" colspan="1">
                    <abbrev xmlns:xlink="http://www.w3.org/1999/xlink" xlink:title="basal width of siphunculus" id="ABBRID0EK2CI" xlink:type="simple">BW SIPH</abbrev>
                  </td><td rowspan="1" colspan="1">0.028–0.033</td><td rowspan="1" colspan="1">0.074–0.091</td><td rowspan="1" colspan="1">0.055–0.065</td><td rowspan="1" colspan="1">0.057–0.093</td><td rowspan="1" colspan="1">0.069</td></tr><tr><td rowspan="1" colspan="1">
                    <abbrev xmlns:xlink="http://www.w3.org/1999/xlink" xlink:title="mid-width of siphunculus" id="ABBRID0EC3CI" xlink:type="simple">MW SIPH</abbrev>
                  </td><td rowspan="1" colspan="1">0.023–0.036</td><td rowspan="1" colspan="1">0.049–0.056</td><td rowspan="1" colspan="1">0.026–0.043</td><td rowspan="1" colspan="1">0.052–0.074</td><td rowspan="1" colspan="1">0.047</td></tr><tr><td rowspan="1" colspan="1">SW <abbrev xmlns:xlink="http://www.w3.org/1999/xlink" xlink:title="siphunculus" id="ABBRID0E13CI" xlink:type="simple">SIPH</abbrev></td><td rowspan="1" colspan="1">0.039–0.048</td><td rowspan="1" colspan="1">0.071–0.084</td><td rowspan="1" colspan="1">0.066–0.080</td><td rowspan="1" colspan="1">/</td><td rowspan="1" colspan="1">/</td></tr><tr><td rowspan="1" colspan="1">
                    <abbrev xmlns:xlink="http://www.w3.org/1999/xlink" xlink:title="distal width of siphunculus" id="ABBRID0ER4CI" xlink:type="simple">DW SIPH</abbrev>
                  </td><td rowspan="1" colspan="1">0.027–0.030</td><td rowspan="1" colspan="1">0.039–0.044</td><td rowspan="1" colspan="1">0.041–0.044</td><td rowspan="1" colspan="1">0.041–0.046</td><td rowspan="1" colspan="1">0.036</td></tr><tr><td rowspan="1" colspan="1">Cauda</td><td rowspan="1" colspan="1">0.103–0.128</td><td rowspan="1" colspan="1">0.130–0.182</td><td rowspan="1" colspan="1">0.140–0.143</td><td rowspan="1" colspan="1">0.125–0.158</td><td rowspan="1" colspan="1">0.135</td></tr><tr><td rowspan="1" colspan="1">
                    <abbrev xmlns:xlink="http://www.w3.org/1999/xlink" xlink:title="basal width of cauda" id="ABBRID0E35CI" xlink:type="simple">BW Cauda</abbrev>
                  </td><td rowspan="1" colspan="1">0.075–0.099</td><td rowspan="1" colspan="1">0.094–0.135</td><td rowspan="1" colspan="1">0.088–0.121</td><td rowspan="1" colspan="1">0.107–0.146</td><td rowspan="1" colspan="1">0.069</td></tr><tr><td rowspan="1" colspan="1"><abbrev xmlns:xlink="http://www.w3.org/1999/xlink" xlink:title="hind tibia: mid-width of hind tibia" id="ABBRID0EU6CI" xlink:type="simple">MW</abbrev> Cauda</td><td rowspan="1" colspan="1">0.056–0.069</td><td rowspan="1" colspan="1">0.078–0.088</td><td rowspan="1" colspan="1">0.046–0.047</td><td rowspan="1" colspan="1">0.072–0.085</td><td rowspan="1" colspan="1">0.047</td></tr><tr><td rowspan="1" colspan="1"><abbrev xmlns:xlink="http://www.w3.org/1999/xlink" xlink:title="antennal segments" id="ABBRID0EMADI" xlink:type="simple">Ant</abbrev>. III BD</td><td rowspan="1" colspan="1">0.016–0.023</td><td rowspan="1" colspan="1">0.027–0.029</td><td rowspan="1" colspan="1">0.019–0.023</td><td rowspan="1" colspan="1">0.030–0.037</td><td rowspan="1" colspan="1">0.02</td></tr><tr><td rowspan="1" colspan="1">Hind tibia <abbrev xmlns:xlink="http://www.w3.org/1999/xlink" xlink:title="hind tibia: mid-width of hind tibia" id="ABBRID0EEBDI" xlink:type="simple">MW</abbrev></td><td rowspan="1" colspan="1">0.030–0.036</td><td rowspan="1" colspan="1">0.039–0.056</td><td rowspan="1" colspan="1">0.033–0.043</td><td rowspan="1" colspan="1">0.038–0.048</td><td rowspan="1" colspan="1">0.037</td></tr><tr><td rowspan="1" colspan="1">Cephalic setae</td><td rowspan="1" colspan="1">0.035–0.043</td><td rowspan="1" colspan="1">0.011–0.017</td><td rowspan="1" colspan="1">/</td><td rowspan="1" colspan="1">0.020–0.024</td><td rowspan="1" colspan="1">/</td></tr><tr><td rowspan="1" colspan="1">Setae on Tergite I</td><td rowspan="1" colspan="1">0.032–0.038</td><td rowspan="1" colspan="1">/</td><td rowspan="1" colspan="1">/</td><td rowspan="1" colspan="1">0.013–0.026</td><td rowspan="1" colspan="1">0.016</td></tr><tr><td rowspan="1" colspan="1">Setae on Tergite VIII</td><td rowspan="1" colspan="1">0.033–0.037</td><td rowspan="1" colspan="1">0.019–0.023</td><td rowspan="1" colspan="1">0.016</td><td rowspan="1" colspan="1">0.032–0.045</td><td rowspan="1" colspan="1">0.046</td></tr><tr><td rowspan="1" colspan="1">Setae on <abbrev xmlns:xlink="http://www.w3.org/1999/xlink" xlink:title="antennal segments" id="ABBRID0EUDDI" xlink:type="simple">Ant</abbrev>. I–II</td><td rowspan="1" colspan="1">0.016–0.026</td><td rowspan="1" colspan="1">/</td><td rowspan="1" colspan="1">/</td><td rowspan="1" colspan="1">/</td><td rowspan="1" colspan="1">/</td></tr><tr><td rowspan="1" colspan="1">Setae on <abbrev xmlns:xlink="http://www.w3.org/1999/xlink" xlink:title="antennal segments" id="ABBRID0EMEDI" xlink:type="simple">Ant</abbrev>. III</td><td rowspan="1" colspan="1">0.006–0.008</td><td rowspan="1" colspan="1">0.006–0.008</td><td rowspan="1" colspan="1">0.010–0.012</td><td rowspan="1" colspan="1">0.009–0.012</td><td rowspan="1" colspan="1">/</td></tr><tr><td rowspan="1" colspan="1">Setae on Hind tibia</td><td rowspan="1" colspan="1">0.022–0.029</td><td rowspan="1" colspan="1">0.022–0.027</td><td rowspan="1" colspan="1">0.023–0.028</td><td rowspan="1" colspan="1">0.022–0.035</td><td rowspan="1" colspan="1">0.031</td></tr><tr><td rowspan="1" colspan="1">supra-caudal process on Tergite VIII</td><td rowspan="1" colspan="1">0.090–0.103</td><td rowspan="1" colspan="1">0.075–0.136</td><td rowspan="1" colspan="1">0.026–0.031</td><td rowspan="1" colspan="1">0.063–0.073</td><td rowspan="1" colspan="1">/</td></tr><tr><td rowspan="1" colspan="1">BW of supra-caudal process on Tergite VIII</td><td rowspan="1" colspan="1">0.103–0.130</td><td rowspan="1" colspan="1">0.094–0.120</td><td rowspan="1" colspan="1">0.05</td><td rowspan="1" colspan="1">0.051–0.083</td><td rowspan="1" colspan="1">/</td></tr><tr><td rowspan="17" colspan="1">Ratio (times)</td><td rowspan="1" colspan="1">Body length / Body width</td><td rowspan="1" colspan="1">1.76–1.86</td><td rowspan="1" colspan="1">1.82–1.98</td><td rowspan="1" colspan="1">2.39–2.50</td><td rowspan="1" colspan="1">1.81–2.01</td><td rowspan="1" colspan="1">2.16</td></tr><tr><td rowspan="1" colspan="1">Whole antennae / Body</td><td rowspan="1" colspan="1">0.33–0.38</td><td rowspan="1" colspan="1">0.37–0.42</td><td rowspan="1" colspan="1">0.60–0.65</td><td rowspan="1" colspan="1">0.33–0.41</td><td rowspan="1" colspan="1">/</td></tr><tr><td rowspan="1" colspan="1">Hind femur / <abbrev xmlns:xlink="http://www.w3.org/1999/xlink" xlink:title="antennal segments" id="ABBRID0EGIDI" xlink:type="simple">Ant</abbrev>. III</td><td rowspan="1" colspan="1">1.36–1.74</td><td rowspan="1" colspan="1">1.81–2.17</td><td rowspan="1" colspan="1">1.18–1.25</td><td rowspan="1" colspan="1">1.58–2.10</td><td rowspan="1" colspan="1">/</td></tr><tr><td rowspan="1" colspan="1">Hind tibia / Body</td><td rowspan="1" colspan="1">0.28–0.34</td><td rowspan="1" colspan="1">0.36–0.37</td><td rowspan="1" colspan="1">0.49–0.53</td><td rowspan="1" colspan="1">0.35–0.43</td><td rowspan="1" colspan="1">0.51</td></tr><tr><td rowspan="1" colspan="1"><abbrev xmlns:xlink="http://www.w3.org/1999/xlink" xlink:title="antennal segments" id="ABBRID0ERJDI" xlink:type="simple">Ant</abbrev>. I / <abbrev xmlns:xlink="http://www.w3.org/1999/xlink" xlink:title="antennal segments" id="ABBRID0EVJDI" xlink:type="simple">Ant</abbrev>. III</td><td rowspan="1" colspan="1">0.34–0.43</td><td rowspan="1" colspan="1">0.32–0.35</td><td rowspan="1" colspan="1">0.19–0.21</td><td rowspan="1" colspan="1">0.28–0.39</td><td rowspan="1" colspan="1">/</td></tr><tr><td rowspan="1" colspan="1"><abbrev xmlns:xlink="http://www.w3.org/1999/xlink" xlink:title="antennal segments" id="ABBRID0ENKDI" xlink:type="simple">Ant</abbrev>. II / <abbrev xmlns:xlink="http://www.w3.org/1999/xlink" xlink:title="antennal segments" id="ABBRID0ERKDI" xlink:type="simple">Ant</abbrev>. III</td><td rowspan="1" colspan="1">0.28–0.33</td><td rowspan="1" colspan="1">0.26–0.31</td><td rowspan="1" colspan="1">0.15–0.16</td><td rowspan="1" colspan="1">0.18–0.27</td><td rowspan="1" colspan="1">/</td></tr><tr><td rowspan="1" colspan="1"><abbrev xmlns:xlink="http://www.w3.org/1999/xlink" xlink:title="antennal segments" id="ABBRID0EJLDI" xlink:type="simple">Ant</abbrev>. IV / <abbrev xmlns:xlink="http://www.w3.org/1999/xlink" xlink:title="antennal segments" id="ABBRID0ENLDI" xlink:type="simple">Ant</abbrev>. III</td><td rowspan="1" colspan="1">0.35–0.44</td><td rowspan="1" colspan="1">0.42–0.50</td><td rowspan="1" colspan="1">0.36–0.42</td><td rowspan="1" colspan="1">0.28–0.49</td><td rowspan="1" colspan="1">/</td></tr><tr><td rowspan="1" colspan="1"><abbrev xmlns:xlink="http://www.w3.org/1999/xlink" xlink:title="antennal segments" id="ABBRID0EFMDI" xlink:type="simple">Ant</abbrev>. V / <abbrev xmlns:xlink="http://www.w3.org/1999/xlink" xlink:title="antennal segments" id="ABBRID0EJMDI" xlink:type="simple">Ant</abbrev>. III</td><td rowspan="1" colspan="1">/</td><td rowspan="1" colspan="1">0.46–0.51</td><td rowspan="1" colspan="1">0.33–0.36</td><td rowspan="1" colspan="1">0.36–0.47</td><td rowspan="1" colspan="1">/</td></tr><tr><td rowspan="1" colspan="1"><abbrev xmlns:xlink="http://www.w3.org/1999/xlink" xlink:title="antennal segments" id="ABBRID0EBNDI" xlink:type="simple">Ant</abbrev>. Vb or <abbrev xmlns:xlink="http://www.w3.org/1999/xlink" xlink:title="antennal segments" id="ABBRID0EFNDI" xlink:type="simple">Ant</abbrev>. VIb / <abbrev xmlns:xlink="http://www.w3.org/1999/xlink" xlink:title="antennal segments" id="ABBRID0EJNDI" xlink:type="simple">Ant</abbrev>. III</td><td rowspan="1" colspan="1">0.41–0.59</td><td rowspan="1" colspan="1">0.45–0.51</td><td rowspan="1" colspan="1">0.31</td><td rowspan="1" colspan="1">0.28–0.47</td><td rowspan="1" colspan="1">/</td></tr><tr><td rowspan="1" colspan="1"><abbrev xmlns:xlink="http://www.w3.org/1999/xlink" xlink:title="processus terminalis" id="ABBRID0EBODI" xlink:type="simple">PT</abbrev> / <abbrev xmlns:xlink="http://www.w3.org/1999/xlink" xlink:title="antennal segments" id="ABBRID0EFODI" xlink:type="simple">Ant</abbrev>. III</td><td rowspan="1" colspan="1">0.16–0.23</td><td rowspan="1" colspan="1">0.55–0.72</td><td rowspan="1" colspan="1">0.43–0.48</td><td rowspan="1" colspan="1">0.33–0.55</td><td rowspan="1" colspan="1">/</td></tr><tr><td rowspan="1" colspan="1"><abbrev xmlns:xlink="http://www.w3.org/1999/xlink" xlink:title="processus terminalis" id="ABBRID0E4ODI" xlink:type="simple">PT</abbrev> / <abbrev xmlns:xlink="http://www.w3.org/1999/xlink" xlink:title="antennal segments" id="ABBRID0EBPDI" xlink:type="simple">Ant</abbrev>. Vb or <abbrev xmlns:xlink="http://www.w3.org/1999/xlink" xlink:title="antennal segments" id="ABBRID0EFPDI" xlink:type="simple">Ant</abbrev>. VIb</td><td rowspan="1" colspan="1">0.36–0.40</td><td rowspan="1" colspan="1">1.08–1.59</td><td rowspan="1" colspan="1">1.38–1.56</td><td rowspan="1" colspan="1">1.02–1.25</td><td rowspan="1" colspan="1">/</td></tr><tr><td rowspan="1" colspan="1"><abbrev xmlns:xlink="http://www.w3.org/1999/xlink" xlink:title="ultimate rostral segment" id="ABBRID0E4PDI" xlink:type="simple">URS</abbrev> / <abbrev xmlns:xlink="http://www.w3.org/1999/xlink" xlink:title="basal width of ultimate rostral segment" id="ABBRID0EBQDI" xlink:type="simple">BW URS</abbrev></td><td rowspan="1" colspan="1">1.46–1.98</td><td rowspan="1" colspan="1">1.63–1.87</td><td rowspan="1" colspan="1">2.09</td><td rowspan="1" colspan="1">2.39–3.33</td><td rowspan="1" colspan="1">2.24</td></tr><tr><td rowspan="1" colspan="1"><abbrev xmlns:xlink="http://www.w3.org/1999/xlink" xlink:title="ultimate rostral segment" id="ABBRID0EYQDI" xlink:type="simple">URS</abbrev> / <abbrev xmlns:xlink="http://www.w3.org/1999/xlink" xlink:title="second hind tarsal segment" id="ABBRID0E3QDI" xlink:type="simple">HT II</abbrev></td><td rowspan="1" colspan="1">0.86–0.96</td><td rowspan="1" colspan="1">0.94–1.07</td><td rowspan="1" colspan="1">0.89–0.94</td><td rowspan="1" colspan="1">1.08–1.25</td><td rowspan="1" colspan="1">1.14</td></tr><tr><td rowspan="1" colspan="1">Cauda / <abbrev xmlns:xlink="http://www.w3.org/1999/xlink" xlink:title="basal width of cauda" id="ABBRID0ETRDI" xlink:type="simple">BW Cauda</abbrev></td><td rowspan="1" colspan="1">1.13–1.42</td><td rowspan="1" colspan="1">1.24–1.38</td><td rowspan="1" colspan="1">1.16–1.63</td><td rowspan="1" colspan="1">0.94–1.45</td><td rowspan="1" colspan="1">1.06</td></tr><tr><td rowspan="1" colspan="1">Cauda / <abbrev xmlns:xlink="http://www.w3.org/1999/xlink" xlink:title="hind tibia: mid-width of hind tibia" id="ABBRID0EKSDI" xlink:type="simple">MW</abbrev> Cauda</td><td rowspan="1" colspan="1">1.70–2.04</td><td rowspan="1" colspan="1">1.60–2.07</td><td rowspan="1" colspan="1">3.04</td><td rowspan="1" colspan="1">1.74–2.08</td><td rowspan="1" colspan="1">2.5</td></tr><tr><td rowspan="1" colspan="1">Cephalic setae / <abbrev xmlns:xlink="http://www.w3.org/1999/xlink" xlink:title="antennal segments" id="ABBRID0ECTDI" xlink:type="simple">Ant</abbrev>. III BD</td><td rowspan="1" colspan="1">1.74–2.38</td><td rowspan="1" colspan="1">0.41–0.63</td><td rowspan="1" colspan="1">/</td><td rowspan="1" colspan="1">0.65–0.77</td><td rowspan="1" colspan="1">/</td></tr><tr><td rowspan="1" colspan="1">Setae on Tergite I / <abbrev xmlns:xlink="http://www.w3.org/1999/xlink" xlink:title="antennal segments" id="ABBRID0E1TDI" xlink:type="simple">Ant</abbrev>. III BD</td><td rowspan="1" colspan="1">1.39–2.00</td><td rowspan="1" colspan="1">/</td><td rowspan="1" colspan="1">/</td><td rowspan="1" colspan="1">0.55–0.84</td><td rowspan="1" colspan="1">/</td></tr><tr><td rowspan="12" colspan="1">Ratio (times)</td><td rowspan="1" colspan="1">Setae on Tergite VIII / <abbrev xmlns:xlink="http://www.w3.org/1999/xlink" xlink:title="antennal segments" id="ABBRID0EVUDI" xlink:type="simple">Ant</abbrev>. III BD</td><td rowspan="1" colspan="1">1.57–2.31</td><td rowspan="1" colspan="1">0.69–0.85</td><td rowspan="1" colspan="1">0.84</td><td rowspan="1" colspan="1">1.00–1.45</td><td rowspan="1" colspan="1">2.3</td></tr><tr><td rowspan="1" colspan="1">Setae on ANT. III / ANT. III BD</td><td rowspan="1" colspan="1">0.26–0.42</td><td rowspan="1" colspan="1">0.22–0.28</td><td rowspan="1" colspan="1">0.52–0.53</td><td rowspan="1" colspan="1">0.28–0.38</td><td rowspan="1" colspan="1">/</td></tr><tr><td rowspan="1" colspan="1">Setae on hind tibia / Hind tibia <abbrev xmlns:xlink="http://www.w3.org/1999/xlink" xlink:title="hind tibia: mid-width of hind tibia" id="ABBRID0EAWDI" xlink:type="simple">MW</abbrev></td><td rowspan="1" colspan="1">0.61–0.83</td><td rowspan="1" colspan="1">0.48–0.56</td><td rowspan="1" colspan="1">0.65–0.70</td><td rowspan="1" colspan="1">0.46–0.78</td><td rowspan="1" colspan="1">0.84</td></tr><tr><td rowspan="1" colspan="1"><abbrev xmlns:xlink="http://www.w3.org/1999/xlink" xlink:title="siphunculus" id="ABBRID0EXWDI" xlink:type="simple">SIPH</abbrev> / Body</td><td rowspan="1" colspan="1">0.17–0.19</td><td rowspan="1" colspan="1">0.18–0.19</td><td rowspan="1" colspan="1">0.17–0.18</td><td rowspan="1" colspan="1">0.16–0.20</td><td rowspan="1" colspan="1">0.13</td></tr><tr><td rowspan="1" colspan="1"><abbrev xmlns:xlink="http://www.w3.org/1999/xlink" xlink:title="siphunculus" id="ABBRID0EPXDI" xlink:type="simple">SIPH</abbrev> / Cauda</td><td rowspan="1" colspan="1">1.93–2.36</td><td rowspan="1" colspan="1">2.01–2.45</td><td rowspan="1" colspan="1">2.08–2.31</td><td rowspan="1" colspan="1">2.41–2.98</td><td rowspan="1" colspan="1">2.06</td></tr><tr><td rowspan="1" colspan="1"><abbrev xmlns:xlink="http://www.w3.org/1999/xlink" xlink:title="siphunculus" id="ABBRID0EHYDI" xlink:type="simple">SIPH</abbrev> / <abbrev xmlns:xlink="http://www.w3.org/1999/xlink" xlink:title="antennal segments" id="ABBRID0ELYDI" xlink:type="simple">Ant</abbrev>. III</td><td rowspan="1" colspan="1">1.20–1.71</td><td rowspan="1" colspan="1">1.54–1.93</td><td rowspan="1" colspan="1">0.77–078</td><td rowspan="1" colspan="1">1.17–1.78</td><td rowspan="1" colspan="1">/</td></tr><tr><td rowspan="1" colspan="1"><abbrev xmlns:xlink="http://www.w3.org/1999/xlink" xlink:title="siphunculus" id="ABBRID0EDZDI" xlink:type="simple">SIPH</abbrev> / <abbrev xmlns:xlink="http://www.w3.org/1999/xlink" xlink:title="basal width of siphunculus" id="ABBRID0EHZDI" xlink:type="simple">BW SIPH</abbrev></td><td rowspan="1" colspan="1">7.36–8.57</td><td rowspan="1" colspan="1">4.02–4.81</td><td rowspan="1" colspan="1">4.99–5.40</td><td rowspan="1" colspan="1">4.01–7.16</td><td rowspan="1" colspan="1">4.03</td></tr><tr><td rowspan="1" colspan="1"><abbrev xmlns:xlink="http://www.w3.org/1999/xlink" xlink:title="siphunculus" id="ABBRID0E5ZDI" xlink:type="simple">SIPH</abbrev> / <abbrev xmlns:xlink="http://www.w3.org/1999/xlink" xlink:title="mid-width of siphunculus" id="ABBRID0EC1DI" xlink:type="simple">MW SIPH</abbrev></td><td rowspan="1" colspan="1">6.69–10.43</td><td rowspan="1" colspan="1">5.70–7.47</td><td rowspan="1" colspan="1">7.54–11.42</td><td rowspan="1" colspan="1">5.04–7.59</td><td rowspan="1" colspan="1">5.92</td></tr><tr><td rowspan="1" colspan="1"><abbrev xmlns:xlink="http://www.w3.org/1999/xlink" xlink:title="siphunculus" id="ABBRID0EZ1DI" xlink:type="simple">SIPH</abbrev> / SW <abbrev xmlns:xlink="http://www.w3.org/1999/xlink" xlink:title="siphunculus" id="ABBRID0E41DI" xlink:type="simple">SIPH</abbrev></td><td rowspan="1" colspan="1">5.04–6.33</td><td rowspan="1" colspan="1">3.80–5.15</td><td rowspan="1" colspan="1">4.05–4.50</td><td rowspan="1" colspan="1">/</td><td rowspan="1" colspan="1">/</td></tr><tr><td rowspan="1" colspan="1"><abbrev xmlns:xlink="http://www.w3.org/1999/xlink" xlink:title="siphunculus" id="ABBRID0EU2DI" xlink:type="simple">SIPH</abbrev> / <abbrev xmlns:xlink="http://www.w3.org/1999/xlink" xlink:title="distal width of siphunculus" id="ABBRID0EY2DI" xlink:type="simple">DW SIPH</abbrev></td><td rowspan="1" colspan="1">7.57–8.93</td><td rowspan="1" colspan="1">7.25–9.38</td><td rowspan="1" colspan="1">6.75–7.90</td><td rowspan="1" colspan="1">7.87–9.95</td><td rowspan="1" colspan="1">7.72</td></tr><tr><td rowspan="1" colspan="1">Single arm of Mesosternal furca / <abbrev xmlns:xlink="http://www.w3.org/1999/xlink" xlink:title="antennal segments" id="ABBRID0EP3DI" xlink:type="simple">Ant</abbrev>. III</td><td rowspan="1" colspan="1">0.43–0.63</td><td rowspan="1" colspan="1">0.88</td><td rowspan="1" colspan="1">/</td><td rowspan="1" colspan="1">0.76</td><td rowspan="1" colspan="1">/</td></tr><tr><td rowspan="1" colspan="1">supra-caudal process on Tergite VIII / Cauda</td><td rowspan="1" colspan="1">0.70–1.00</td><td rowspan="1" colspan="1">0.78–0.90</td><td rowspan="1" colspan="1">0.19–0.22</td><td rowspan="1" colspan="1">0.47</td><td rowspan="1" colspan="1">/</td></tr></tbody></table></table-wrap></tp:treatment-sec><ref-list><ref id="B26"><mixed-citation xmlns:xlink="http://www.w3.org/1999/xlink" xlink:type="simple"><person-group><name name-style="western"><surname>Zhang</surname><given-names>G</given-names></name><name name-style="western"><surname>Zhong</surname><given-names>T</given-names></name></person-group> (<year>1981</year>) <article-title>Insects of Xizang (Tibet) (<tp:taxon-name><tp:taxon-name-part taxon-name-part-type="suborder">Homoptera</tp:taxon-name-part></tp:taxon-name>: <tp:taxon-name><tp:taxon-name-part taxon-name-part-type="superfamily">Aphidoidea</tp:taxon-name-part></tp:taxon-name>).</article-title> In: Chinese Academy of Sciences (<role>Ed.</role>) <issue-title>The Comprehensive Scientific Expedition to the Qinghai-Xizang Plateau, Insects of Xizang.</issue-title><source>Science Press, Beijing</source>, <fpage>233</fpage>–<lpage>282</lpage>.</mixed-citation></ref><ref id="B2"><mixed-citation xmlns:xlink="http://www.w3.org/1999/xlink" xlink:type="simple"><person-group><name name-style="western"><surname>Blackman</surname><given-names>RL</given-names></name><name name-style="western"><surname>Eastop</surname><given-names>VF</given-names></name></person-group> (<year>2022</year>) Aphids on World’s plants. An online identification and information guide. <ext-link xlink:href="http://www.aphidsonworldsplants.info" ext-link-type="uri" xlink:type="simple">http://www.aphidsonworldsplants.info</ext-link> [Accessed 26 October 2022]</mixed-citation></ref></ref-list></tp:taxon-treatment>
