# Supplementary material for: ﻿Cavariella Del Guercio (Hemiptera, Aphidinae, Macrosiphini) in China, with a new species, new synonymies, and first country records
Source: Zookeys. 2023 Jul 18;1169:235–92. doi: 10.3897/zookeys.1169.98552 (PMC10369453; doi:10.3897/zookeys.1169.98552)
Supplement: XML Treatment for Cavariella nigra [file zookeys.1169.98552-treatment13.xml]

<!DOCTYPE tp:taxon-treatment
  PUBLIC "-//TaxonX//DTD Taxonomic Treatment Publishing DTD v0 20100105//EN" "tax-treatment-NSO.dtd">
<tp:taxon-treatment xmlns:tp="http://www.plazi.org/taxpub"><tp:treatment-meta><kwd-group><label>Taxon classification</label><kwd>
              <named-content content-type="kingdom">Animalia</named-content>
            </kwd><kwd>
              <named-content content-type="order">Hemiptera</named-content>
            </kwd><kwd>
              <named-content content-type="family">Aphididae</named-content>
            </kwd></kwd-group><mixed-citation publication-type="journal"><person-group><name><surname>Xu</surname><given-names>Ying</given-names></name><name><surname>Chen</surname><given-names>Jing</given-names></name><name><surname>Jiang</surname><given-names>Li-Yun</given-names></name><name><surname>Qiao</surname><given-names>Ge-Xia</given-names></name></person-group><article-title><italic>﻿<tp:taxon-name><tp:taxon-name-part taxon-name-part-type="genus" reg="Cavariella">Cavariella</tp:taxon-name-part></tp:taxon-name></italic> Del Guercio (<tp:taxon-name><tp:taxon-name-part taxon-name-part-type="order">Hemiptera</tp:taxon-name-part></tp:taxon-name>, <tp:taxon-name><tp:taxon-name-part taxon-name-part-type="subfamily">Aphidinae</tp:taxon-name-part></tp:taxon-name>, <tp:taxon-name><tp:taxon-name-part taxon-name-part-type="tribe">Macrosiphini</tp:taxon-name-part></tp:taxon-name>) in China, with a new species, new synonymies, and first country records</article-title><source>Zookeys</source><day>18</day><month>07</month><year>2023</year><volume>1169</volume><fpage>235</fpage><lpage>292</lpage><pub-id pub-id-type="doi">10.3897/zookeys.1169.98552</pub-id></mixed-citation></tp:treatment-meta><tp:nomenclature><label>﻿</label><tp:taxon-name>
            <object-id xmlns:xlink="http://www.w3.org/1999/xlink" content-type="arpha" xlink:type="simple">AD1F9435-751C-5945-82B8-1CE3D615F595</object-id>
            <tp:taxon-name-part taxon-name-part-type="genus" reg="Cavariella">Cavariella</tp:taxon-name-part>
            <tp:taxon-name-part taxon-name-part-type="species" reg="nigra">nigra</tp:taxon-name-part>
          </tp:taxon-name><tp:taxon-authority>Basu, 1964</tp:taxon-authority><xref ref-type="fig" rid="F18">Figs 18</xref><xref ref-type="fig" rid="F19">, 19</xref><xref ref-type="fig" rid="F34">, 34</xref><tp:nomenclature-citation-list><tp:nomenclature-citation><tp:taxon-name>
                <tp:taxon-name-part taxon-name-part-type="genus" reg="Cavariella">Cavariella</tp:taxon-name-part>
                <tp:taxon-name-part taxon-name-part-type="species" reg="nigra">nigra</tp:taxon-name-part>
              </tp:taxon-name><comment>Basu, 1964: 240.</comment></tp:nomenclature-citation></tp:nomenclature-citation-list></tp:nomenclature><tp:treatment-sec sec-type="material" id="SECID0EIQBK"><title>Specimens examined.</title><p>One <abbrev xmlns:xlink="http://www.w3.org/1999/xlink" xlink:title="apterous viviparous female" id="ABBRID0EOQBK" xlink:type="simple">ap. viv. fem</abbrev>. and one <abbrev xmlns:xlink="http://www.w3.org/1999/xlink" xlink:title="alate viviparous female" id="ABBRID0ESQBK" xlink:type="simple">ala. viv. fem</abbrev>., <bold>China: Sichuan</bold> (Ganzi City), 18.VII.2017, No. 45858-1-1, on <italic><tp:taxon-name><tp:taxon-name-part taxon-name-part-type="genus" reg="Salix">Salix</tp:taxon-name-part></tp:taxon-name></italic>, coll. J.F. Ji; one <abbrev xmlns:xlink="http://www.w3.org/1999/xlink" xlink:title="apterous viviparous female" id="ABBRID0E6QBK" xlink:type="simple">ap. viv. fem</abbrev>. and one <abbrev xmlns:xlink="http://www.w3.org/1999/xlink" xlink:title="apterous viviparous female" id="ABBRID0EDRBK" xlink:type="simple">ap. viv. fem</abbrev>. (COI: <ext-link xmlns:xlink="http://www.w3.org/1999/xlink" xlink:href="OP956126" ext-link-type="gen" xlink:type="simple">OP956126</ext-link>), <bold>Hubei</bold> (Yien County), 3.V.2016, No. 36849-1-1, on <tp:taxon-name><tp:taxon-name-part taxon-name-part-type="family">Apiaceae</tp:taxon-name-part></tp:taxon-name>, coll. X.C. Zhu; one <abbrev xmlns:xlink="http://www.w3.org/1999/xlink" xlink:title="apterous viviparous female" id="ABBRID0ETRBK" xlink:type="simple">ap. viv. fem</abbrev>. (slide) and one <abbrev xmlns:xlink="http://www.w3.org/1999/xlink" xlink:title="apterous viviparous female" id="ABBRID0EXRBK" xlink:type="simple">ap. viv. fem</abbrev>. (COI: <ext-link xmlns:xlink="http://www.w3.org/1999/xlink" xlink:href="OP956134" ext-link-type="gen" xlink:type="simple">OP956134</ext-link>), <bold>Shaanxi</bold> (Ningshan County), 4.VI.2018, No. 43081-1-1, on <tp:taxon-name><tp:taxon-name-part taxon-name-part-type="family">Apiaceae</tp:taxon-name-part></tp:taxon-name>, coll. H. Long; one <abbrev xmlns:xlink="http://www.w3.org/1999/xlink" xlink:title="apterous viviparous female" id="ABBRID0EHSBK" xlink:type="simple">ap. viv. fem</abbrev>. and one <abbrev xmlns:xlink="http://www.w3.org/1999/xlink" xlink:title="alate viviparous female" id="ABBRID0ELSBK" xlink:type="simple">ala. viv. fem</abbrev>. (slides), one <abbrev xmlns:xlink="http://www.w3.org/1999/xlink" xlink:title="apterous viviparous female" id="ABBRID0EPSBK" xlink:type="simple">ap. viv. fem</abbrev>. (COI: <ext-link xmlns:xlink="http://www.w3.org/1999/xlink" xlink:href="OP956130" ext-link-type="gen" xlink:type="simple">OP956130</ext-link>), <bold>Jilin</bold>, 5.VIII.2017, No. 41140-1-1, on <tp:taxon-name><tp:taxon-name-part taxon-name-part-type="family">Apiaceae</tp:taxon-name-part></tp:taxon-name>, coll. T.Y. Liu and H. Long; two ap. viv. fems., <bold>Yunnan</bold>, 25.IX.2020, No. 49354-1-1, on <tp:taxon-name><tp:taxon-name-part taxon-name-part-type="family">Apiaceae</tp:taxon-name-part></tp:taxon-name>, coll. Y. Xu; two ap. viv. fems., <bold>Tibet</bold> (Nyingchi City), 30.VI.2021, No. 51743-1-1, on <italic><tp:taxon-name><tp:taxon-name-part taxon-name-part-type="genus" reg="Salix">Salix</tp:taxon-name-part></tp:taxon-name></italic>, coll. Y. Xu; two ap. viv. fems., <bold>Tibet</bold> (Nyingchi City), 26.VI.2021, No. 51699-1-1, on <italic><tp:taxon-name><tp:taxon-name-part taxon-name-part-type="genus" reg="Salix">Salix</tp:taxon-name-part></tp:taxon-name></italic>, coll. Y. Xu; three ap. viv. fems. and five ala. viv. fems., <bold>Beijing</bold>, 4.VIII.2000, No. 12561, on <tp:taxon-name><tp:taxon-name-part taxon-name-part-type="family">Apiaceae</tp:taxon-name-part></tp:taxon-name>, coll. G.X. Qiao.</p></tp:treatment-sec><tp:treatment-sec sec-type="diagnosis" id="SECID0E6TBK"><title>Diagnosis.</title><p>In life, body dorsum black, venter of abdomen pale yellow, sometimes pink, and appendages black (Fig. <xref ref-type="fig" rid="F34">34</xref>); nymphs pale yellow, sometimes pink, and appendages black; thoracic nota and abdominal tergites each with one pair of spinal and marginal patches (Fig. <xref ref-type="fig" rid="F34">34D</xref>). In specimens, Body dorsum sclerotized and uniformly black-brown in mounted specimens (Fig. <xref ref-type="fig" rid="F18">18A</xref>). <abbrev xmlns:xlink="http://www.w3.org/1999/xlink" xlink:title="processus terminalis" id="ABBRID0ERUBK" xlink:type="simple">PT</abbrev> 1.17–1.49× <abbrev xmlns:xlink="http://www.w3.org/1999/xlink" xlink:title="antennal segments" id="ABBRID0EVUBK" xlink:type="simple">Ant</abbrev>. VIb. <abbrev xmlns:xlink="http://www.w3.org/1999/xlink" xlink:title="antennal segments" id="ABBRID0EZUBK" xlink:type="simple">Ant</abbrev>. III–V each with 51–64, 11 or 12, 1–3 circular and produced secondary rhinaria in alatae (Fig. <xref ref-type="fig" rid="F19">19B</xref>). <abbrev xmlns:xlink="http://www.w3.org/1999/xlink" xlink:title="ultimate rostral segment" id="ABBRID0EBVBK" xlink:type="simple">URS</abbrev> long wedge-shaped (Fig. <xref ref-type="fig" rid="F18">18D</xref>), reaching hind coxae. <abbrev xmlns:xlink="http://www.w3.org/1999/xlink" xlink:title="abdominal tergite VIII" id="ABBRID0EJVBK" xlink:type="simple">ABD TERG VIII</abbrev> with short supra-caudal process (Fig. <xref ref-type="fig" rid="F18">18K</xref>), 0.05–0.11 mm, 0.84–1.45× basal width. <abbrev xmlns:xlink="http://www.w3.org/1999/xlink" xlink:title="siphunculus" id="ABBRID0ERVBK" xlink:type="simple">SIPH</abbrev> long cylindrical (Fig. <xref ref-type="fig" rid="F18">18I</xref>), not swollen, constricted distally, with strongly imbricated.</p><fig id="F18" position="float" orientation="portrait"><object-id xmlns:xlink="http://www.w3.org/1999/xlink" content-type="doi" xlink:type="simple">10.3897/zookeys.1169.98552.figure18</object-id><object-id xmlns:xlink="http://www.w3.org/1999/xlink" content-type="arpha" xlink:type="simple">37B24E1C-F930-5AD3-ADB9-DFF78E11C5F5</object-id><label>Figure 18.</label><caption><p><italic><tp:taxon-name><tp:taxon-name-part taxon-name-part-type="genus" reg="Cavariella">Cavariella</tp:taxon-name-part><tp:taxon-name-part taxon-name-part-type="species" reg="nigra">nigra</tp:taxon-name-part></tp:taxon-name></italic> Basu. Apterous viviparous female: <bold>A</bold> dorsal view of body <bold>B</bold> dorsal view of head <bold>C</bold> antenna <bold>D</bold> ultimate rostral segment <bold>E</bold> second hind tarsal segment <bold>F</bold> spino-pleural sculptures of abdominal tergites I–VI <bold>G</bold> marginal papillate tubercles of abdominal tergite II <bold>H</bold> abdominal tergites V–VIII <bold>I</bold> siphunculus <bold>J</bold> sculptures and papillate tubercles of abdominal tergites VII–VIII <bold>K</bold> supra-caudal process on abdominal tergite VIII <bold>L</bold> cauda <bold>M</bold> anal plate. Scale bars: 0.10 mm.</p></caption><graphic xmlns:xlink="http://www.w3.org/1999/xlink" xlink:href="zookeys-1169-235_article-98552__-g018.jpg" position="float" orientation="portrait" xlink:type="simple" id="oo_880465.jpg"><uri content-type="original_file" xlink:type="simple">https://binary.pensoft.net/fig/880465</uri></graphic></fig><fig id="F19" position="float" orientation="portrait"><object-id xmlns:xlink="http://www.w3.org/1999/xlink" content-type="doi" xlink:type="simple">10.3897/zookeys.1169.98552.figure19</object-id><object-id xmlns:xlink="http://www.w3.org/1999/xlink" content-type="arpha" xlink:type="simple">36C66EB6-AFAB-53E2-B3EA-D05582E60623</object-id><label>Figure 19.</label><caption><p><italic><tp:taxon-name><tp:taxon-name-part taxon-name-part-type="genus" reg="Cavariella">Cavariella</tp:taxon-name-part><tp:taxon-name-part taxon-name-part-type="species" reg="nigra">nigra</tp:taxon-name-part></tp:taxon-name></italic> Basu. Alate viviparous female: <bold>A</bold> dorsal view of body <bold>B</bold> antenna <bold>C</bold> marginal tubercles of abdominal tergite II–III <bold>D</bold> muskelplatten <bold>E</bold> siphunculus <bold>F</bold> supra-caudal process on abdominal tergite VIII <bold>G</bold> genital plate. Scale bars: 0.10 mm.</p></caption><graphic xmlns:xlink="http://www.w3.org/1999/xlink" xlink:href="zookeys-1169-235_article-98552__-g019.jpg" position="float" orientation="portrait" xlink:type="simple" id="oo_880466.jpg"><uri content-type="original_file" xlink:type="simple">https://binary.pensoft.net/fig/880466</uri></graphic></fig></tp:treatment-sec><tp:treatment-sec sec-type="comments" id="SECID0ERYBK"><title>Comment.</title><p>The species is recorded in China for the first time. The species resembles <italic><tp:taxon-name><tp:taxon-name-part taxon-name-part-type="genus" reg="Cavariella">Cavariella</tp:taxon-name-part><tp:taxon-name-part taxon-name-part-type="species" reg="japonica">japonica</tp:taxon-name-part></tp:taxon-name></italic>, but differs as follows: body dorsum sclerotized and black, and appendages uniformly black in life; nymphs pale yellow, thoracic nota and abdominal tergites each with one pair of spinal and marginal patches in life (<italic><tp:taxon-name><tp:taxon-name-part taxon-name-part-type="genus" reg="Cavariella">C.</tp:taxon-name-part><tp:taxon-name-part taxon-name-part-type="species" reg="japonica">japonica</tp:taxon-name-part></tp:taxon-name></italic>: body white, dorsum sometimes slightly sclerotized, distal part of tibiae and tarsi black, other parts pale in life; nymphs white, unsclerotized in life); <abbrev xmlns:xlink="http://www.w3.org/1999/xlink" xlink:title="processus terminalis" id="ABBRID0ENZBK" xlink:type="simple">PT</abbrev> 1.17–1.49× <abbrev xmlns:xlink="http://www.w3.org/1999/xlink" xlink:title="antennal segments" id="ABBRID0ERZBK" xlink:type="simple">Ant</abbrev>. VIb (<italic><tp:taxon-name><tp:taxon-name-part taxon-name-part-type="genus" reg="Cavariella">C.</tp:taxon-name-part><tp:taxon-name-part taxon-name-part-type="species" reg="japonica">japonica</tp:taxon-name-part></tp:taxon-name></italic>: <abbrev xmlns:xlink="http://www.w3.org/1999/xlink" xlink:title="processus terminalis" id="ABBRID0EA1BK" xlink:type="simple">PT</abbrev> 1.41–1.64× <abbrev xmlns:xlink="http://www.w3.org/1999/xlink" xlink:title="antennal segments" id="ABBRID0EE1BK" xlink:type="simple">Ant</abbrev>. VIb); <abbrev xmlns:xlink="http://www.w3.org/1999/xlink" xlink:title="antennal segments" id="ABBRID0EI1BK" xlink:type="simple">Ant</abbrev>. III–V each with 51–64, 11 or 12, 1–3 circular and produced secondary rhinaria in alatae (<italic><tp:taxon-name><tp:taxon-name-part taxon-name-part-type="genus" reg="Cavariella">C.</tp:taxon-name-part><tp:taxon-name-part taxon-name-part-type="species" reg="japonica">japonica</tp:taxon-name-part></tp:taxon-name></italic>: <abbrev xmlns:xlink="http://www.w3.org/1999/xlink" xlink:title="antennal segments" id="ABBRID0EX1BK" xlink:type="simple">Ant</abbrev>. III–V each with 31–38, 4 or 5, 0 or 1 circular secondary rhinaria in alatae).</p></tp:treatment-sec><tp:treatment-sec sec-type="biology" id="SECID0E21BK"><title>Biology.</title><p>Primary host plants: <italic><tp:taxon-name><tp:taxon-name-part taxon-name-part-type="genus" reg="Salix">Salix</tp:taxon-name-part></tp:taxon-name></italic>, and the aphids feed on tender tips and with ant attendance (Fig. <xref ref-type="fig" rid="F34">34A–C</xref>) in China and India (<xref ref-type="bibr" rid="B1">Basu 1964</xref>). Secondary host plants are <tp:taxon-name><tp:taxon-name-part taxon-name-part-type="family">Apiaceae</tp:taxon-name-part></tp:taxon-name> in China, and the aphids feed on young leaves and flowers, with ant attendance (Fig. <xref ref-type="fig" rid="F34">34D–F</xref>).</p></tp:treatment-sec><tp:treatment-sec sec-type="distribution" id="SECID0EZ2BK"><title>Distribution.</title><p>China (Beijing, Gansu, Hubei, Jilin, Shaanxi, Sichuan, Tibet, Yunnan), India (West Bengal) (<xref ref-type="bibr" rid="B1">Basu 1964</xref>).</p></tp:treatment-sec><tp:treatment-sec><!--Section generated to contain objects referenced in tp:taxon-treatment.--><fig id="F34" position="float" orientation="portrait"><object-id xmlns:xlink="http://www.w3.org/1999/xlink" content-type="doi" xlink:type="simple">10.3897/zookeys.1169.98552.figure34</object-id><object-id xmlns:xlink="http://www.w3.org/1999/xlink" content-type="arpha" xlink:type="simple">35FC007E-E4E0-57AF-851B-34D8492A68C2</object-id><label>Figure 34.</label><caption><p>The ecological habitat photographs of <italic><tp:taxon-name><tp:taxon-name-part taxon-name-part-type="genus" reg="Cavariella">Cavariella</tp:taxon-name-part><tp:taxon-name-part taxon-name-part-type="species" reg="nigra">nigra</tp:taxon-name-part></tp:taxon-name></italic> Basu in field <bold>A</bold> two apterae feeding on underside leaves of <italic><tp:taxon-name><tp:taxon-name-part taxon-name-part-type="genus" reg="Salix">Salix</tp:taxon-name-part></tp:taxon-name></italic> in spring <bold>B</bold> the apterae and nymphs feeding on tender stem of <italic><tp:taxon-name><tp:taxon-name-part taxon-name-part-type="genus" reg="Salix">Salix</tp:taxon-name-part></tp:taxon-name></italic> in summer <bold>C</bold> the species feeding on <italic><tp:taxon-name><tp:taxon-name-part taxon-name-part-type="genus" reg="Salix">Salix</tp:taxon-name-part></tp:taxon-name></italic> with ant- attendance <bold>D</bold> the nymphs feeding on tender stem of <italic><tp:taxon-name><tp:taxon-name-part taxon-name-part-type="genus" reg="Salix">Salix</tp:taxon-name-part></tp:taxon-name></italic> in summer <bold>E, F</bold> the species feeding on <tp:taxon-name><tp:taxon-name-part taxon-name-part-type="family">Apiaceae</tp:taxon-name-part></tp:taxon-name>.</p></caption><graphic xmlns:xlink="http://www.w3.org/1999/xlink" xlink:href="zookeys-1169-235_article-98552__-g034.jpg" position="float" orientation="portrait" xlink:type="simple" id="oo_880481.jpg"><uri content-type="original_file" xlink:type="simple">https://binary.pensoft.net/fig/880481</uri></graphic></fig></tp:treatment-sec><ref-list><ref id="B1"><mixed-citation xmlns:xlink="http://www.w3.org/1999/xlink" xlink:type="simple"><person-group><name name-style="western"><surname>Basu</surname><given-names>AN</given-names></name></person-group> (<year>1964</year>) <article-title>New genera and species of aphids from the Darjeeling district, India (<tp:taxon-name><tp:taxon-name-part taxon-name-part-type="suborder">Homoptera</tp:taxon-name-part></tp:taxon-name>: <tp:taxon-name><tp:taxon-name-part taxon-name-part-type="family">Aphididae</tp:taxon-name-part></tp:taxon-name>).</article-title><source>Zoological Journal of the Linnean Society</source><volume>45</volume>(<issue>305</issue>): <fpage>223</fpage>–<lpage>243</lpage>. <ext-link xlink:href="10.1111/j.1096-3642.1964.tb00498.x" ext-link-type="doi" xlink:type="simple">https://doi.org/10.1111/j.1096-3642.1964.tb00498.x</ext-link></mixed-citation></ref></ref-list></tp:taxon-treatment>
