# Supplementary material for: ﻿Cavariella Del Guercio (Hemiptera, Aphidinae, Macrosiphini) in China, with a new species, new synonymies, and first country records
Source: Zookeys. 2023 Jul 18;1169:235–92. doi: 10.3897/zookeys.1169.98552 (PMC10369453; doi:10.3897/zookeys.1169.98552)
Supplement: XML Treatment for Cavariella pustula [file zookeys.1169.98552-treatment16.xml]

<!DOCTYPE tp:taxon-treatment
  PUBLIC "-//TaxonX//DTD Taxonomic Treatment Publishing DTD v0 20100105//EN" "tax-treatment-NSO.dtd">
<tp:taxon-treatment xmlns:tp="http://www.plazi.org/taxpub"><tp:treatment-meta><kwd-group><label>Taxon classification</label><kwd>
              <named-content content-type="kingdom">Animalia</named-content>
            </kwd><kwd>
              <named-content content-type="order">Hemiptera</named-content>
            </kwd><kwd>
              <named-content content-type="family">Aphididae</named-content>
            </kwd></kwd-group><mixed-citation publication-type="journal"><person-group><name><surname>Xu</surname><given-names>Ying</given-names></name><name><surname>Chen</surname><given-names>Jing</given-names></name><name><surname>Jiang</surname><given-names>Li-Yun</given-names></name><name><surname>Qiao</surname><given-names>Ge-Xia</given-names></name></person-group><article-title><italic>﻿<tp:taxon-name><tp:taxon-name-part taxon-name-part-type="genus" reg="Cavariella">Cavariella</tp:taxon-name-part></tp:taxon-name></italic> Del Guercio (<tp:taxon-name><tp:taxon-name-part taxon-name-part-type="order">Hemiptera</tp:taxon-name-part></tp:taxon-name>, <tp:taxon-name><tp:taxon-name-part taxon-name-part-type="subfamily">Aphidinae</tp:taxon-name-part></tp:taxon-name>, <tp:taxon-name><tp:taxon-name-part taxon-name-part-type="tribe">Macrosiphini</tp:taxon-name-part></tp:taxon-name>) in China, with a new species, new synonymies, and first country records</article-title><source>Zookeys</source><day>18</day><month>07</month><year>2023</year><volume>1169</volume><fpage>235</fpage><lpage>292</lpage><pub-id pub-id-type="doi">10.3897/zookeys.1169.98552</pub-id></mixed-citation></tp:treatment-meta><tp:nomenclature><label>﻿</label><tp:taxon-name>
            <object-id xmlns:xlink="http://www.w3.org/1999/xlink" content-type="arpha" xlink:type="simple">238AFD6B-6322-5E55-A309-4763193C0BD8</object-id>
            <tp:taxon-name-part taxon-name-part-type="genus" reg="Cavariella">Cavariella</tp:taxon-name-part>
            <tp:taxon-name-part taxon-name-part-type="species" reg="pustula">pustula</tp:taxon-name-part>
          </tp:taxon-name><tp:taxon-authority>Essig, 1937</tp:taxon-authority><xref ref-type="fig" rid="F22">Figs 22</xref><xref ref-type="fig" rid="F35">, 35C</xref><tp:nomenclature-citation-list><tp:nomenclature-citation><tp:taxon-name>
                <tp:taxon-name-part taxon-name-part-type="genus" reg="Cavariella">Cavariella</tp:taxon-name-part>
                <tp:taxon-name-part taxon-name-part-type="species" reg="pustula">pustula</tp:taxon-name-part>
              </tp:taxon-name><comment>Essig, 1937: 46.</comment></tp:nomenclature-citation></tp:nomenclature-citation-list></tp:nomenclature><tp:treatment-sec sec-type="material" id="SECID0EUVCK"><title>Specimens examined.</title><p>Two ap. viv. fems. and two ala. viv. fems. (slides), one <abbrev xmlns:xlink="http://www.w3.org/1999/xlink" xlink:title="apterous viviparous female" id="ABBRID0E1VCK" xlink:type="simple">ap. viv. fem</abbrev>. (COI: <ext-link xmlns:xlink="http://www.w3.org/1999/xlink" xlink:href="OP956142" ext-link-type="gen" xlink:type="simple">OP956142</ext-link>), <bold>China: Beijing</bold>, 17.V.2021, No. 50011, on <italic><tp:taxon-name><tp:taxon-name-part taxon-name-part-type="genus" reg="Salix">Salix</tp:taxon-name-part></tp:taxon-name></italic>, coll. G.X. Qiao and Y. Xu.</p></tp:treatment-sec><tp:treatment-sec sec-type="diagnosis" id="SECID0EMWCK"><title>Diagnosis.</title><p><abbrev xmlns:xlink="http://www.w3.org/1999/xlink" xlink:title="abdominal tergite VIII" id="ABBRID0ESWCK" xlink:type="simple">ABD TERG VIII</abbrev> with hooded supra-caudal completely hiding the cauda from above (Fig. <xref ref-type="fig" rid="F22">22H</xref>); <abbrev xmlns:xlink="http://www.w3.org/1999/xlink" xlink:title="processus terminalis" id="ABBRID0E1WCK" xlink:type="simple">PT</abbrev> 0.55–0.91× <abbrev xmlns:xlink="http://www.w3.org/1999/xlink" xlink:title="antennal segments" id="ABBRID0E5WCK" xlink:type="simple">Ant</abbrev>. VIb; <abbrev xmlns:xlink="http://www.w3.org/1999/xlink" xlink:title="ultimate rostral segment" id="ABBRID0ECXCK" xlink:type="simple">URS</abbrev> wedge-shaped (Fig. <xref ref-type="fig" rid="F22">22D</xref>), 0.94–1.36× <abbrev xmlns:xlink="http://www.w3.org/1999/xlink" xlink:title="second hind tarsal segment" id="ABBRID0EKXCK" xlink:type="simple">HT II</abbrev>; cauda conical and constricted basally, blunt at apex (Fig. <xref ref-type="fig" rid="F22">22I</xref>), the length 1.45–1.49× basal width (<xref ref-type="bibr" rid="B7">Essig 1937</xref>).</p><fig id="F22" position="float" orientation="portrait"><object-id xmlns:xlink="http://www.w3.org/1999/xlink" content-type="doi" xlink:type="simple">10.3897/zookeys.1169.98552.figure22</object-id><object-id xmlns:xlink="http://www.w3.org/1999/xlink" content-type="arpha" xlink:type="simple">ABEC51C4-13BD-5C80-8C2C-F4E1590BE8B3</object-id><label>Figure 22.</label><caption><p><italic><tp:taxon-name><tp:taxon-name-part taxon-name-part-type="genus" reg="Cavariella">Cavariella</tp:taxon-name-part><tp:taxon-name-part taxon-name-part-type="species" reg="pustula">pustula</tp:taxon-name-part></tp:taxon-name></italic> Essig. Apterous viviparous female: <bold>A</bold> dorsal view of body <bold>B</bold> dorsal view of head <bold>C</bold> antenna <bold>D</bold> ultimate rostral segment <bold>E</bold> sculptures of abdomen <bold>F</bold> abdominal tergites V–VIII <bold>G</bold> siphunculus <bold>H</bold> supra-caudal process on abdominal tergite VIII <bold>I</bold> cauda. Alate viviparous female: <bold>J</bold> dorsal view of body <bold>K</bold> antenna <bold>L</bold> siphunculus <bold>M</bold> supra-caudal process on abdominal tergite VIII <bold>N</bold> cauda <bold>O</bold> genital plate. Scale bars: 0.10 mm.</p></caption><graphic xmlns:xlink="http://www.w3.org/1999/xlink" xlink:href="zookeys-1169-235_article-98552__-g022.jpg" position="float" orientation="portrait" xlink:type="simple" id="oo_880469.jpg"><uri content-type="original_file" xlink:type="simple">https://binary.pensoft.net/fig/880469</uri></graphic></fig></tp:treatment-sec><tp:treatment-sec sec-type="comments" id="SECID0EMZCK"><title>Comment.</title><p>The species is first recorded in China and with some variations in China as follows: <abbrev xmlns:xlink="http://www.w3.org/1999/xlink" xlink:title="antennal segments" id="ABBRID0ESZCK" xlink:type="simple">Ant</abbrev>. III and IV each with 22, 5 circular secondary rhinaria in alatae, but in USA, <abbrev xmlns:xlink="http://www.w3.org/1999/xlink" xlink:title="antennal segments" id="ABBRID0EWZCK" xlink:type="simple">Ant</abbrev>. III each with 5–9 circular secondary rhinaria arranged in a row in alatae, and <abbrev xmlns:xlink="http://www.w3.org/1999/xlink" xlink:title="antennal segments" id="ABBRID0E1ZCK" xlink:type="simple">Ant</abbrev> IV without secondary rhinaria (<xref ref-type="bibr" rid="B7">Essig 1937</xref>).</p><p>The species resembles <italic><tp:taxon-name><tp:taxon-name-part taxon-name-part-type="genus" reg="Cavariella">Cavariella</tp:taxon-name-part><tp:taxon-name-part taxon-name-part-type="species" reg="aspidaphoides">aspidaphoides</tp:taxon-name-part></tp:taxon-name></italic> in <abbrev xmlns:xlink="http://www.w3.org/1999/xlink" xlink:title="abdominal tergite VIII" id="ABBRID0EP1CK" xlink:type="simple">ABD TERG VIII</abbrev> hooded supra-caudal process; dorsum of body with circular sculptures; but differs from <italic><tp:taxon-name><tp:taxon-name-part taxon-name-part-type="genus" reg="Cavariella">C.</tp:taxon-name-part><tp:taxon-name-part taxon-name-part-type="species" reg="aspidaphoides">aspidaphoides</tp:taxon-name-part></tp:taxon-name></italic> as follows: supra-caudal process only with two setae distally (<italic><tp:taxon-name><tp:taxon-name-part taxon-name-part-type="genus" reg="Cavariella">C.</tp:taxon-name-part><tp:taxon-name-part taxon-name-part-type="species" reg="aspidaphoides">aspidaphoides</tp:taxon-name-part></tp:taxon-name></italic>: supra-caudal process with two setae distally and 3–5 short setae marginally); <abbrev xmlns:xlink="http://www.w3.org/1999/xlink" xlink:title="ultimate rostral segment" id="ABBRID0EJ2CK" xlink:type="simple">URS</abbrev> with one pair of accessory setae (<italic><tp:taxon-name><tp:taxon-name-part taxon-name-part-type="genus" reg="Cavariella">C.</tp:taxon-name-part><tp:taxon-name-part taxon-name-part-type="species" reg="aspidaphoides">aspidaphoides</tp:taxon-name-part></tp:taxon-name></italic>: <abbrev xmlns:xlink="http://www.w3.org/1999/xlink" xlink:title="ultimate rostral segment" id="ABBRID0EY2CK" xlink:type="simple">URS</abbrev> without accessory setae); <abbrev xmlns:xlink="http://www.w3.org/1999/xlink" xlink:title="processus terminalis" id="ABBRID0E32CK" xlink:type="simple">PT</abbrev> shorter than <abbrev xmlns:xlink="http://www.w3.org/1999/xlink" xlink:title="antennal segments" id="ABBRID0EA3CK" xlink:type="simple">Ant</abbrev>. VIb (<italic><tp:taxon-name><tp:taxon-name-part taxon-name-part-type="genus" reg="Cavariella">C.</tp:taxon-name-part><tp:taxon-name-part taxon-name-part-type="species" reg="aspidaphoides">aspidaphoides</tp:taxon-name-part></tp:taxon-name></italic>: <abbrev xmlns:xlink="http://www.w3.org/1999/xlink" xlink:title="processus terminalis" id="ABBRID0EP3CK" xlink:type="simple">PT</abbrev> longer than <abbrev xmlns:xlink="http://www.w3.org/1999/xlink" xlink:title="antennal segments" id="ABBRID0ET3CK" xlink:type="simple">Ant</abbrev>. VIb).</p></tp:treatment-sec><tp:treatment-sec sec-type="biology" id="SECID0EX3CK"><title>Biology.</title><p>The species feeds on tender tips of <italic><tp:taxon-name><tp:taxon-name-part taxon-name-part-type="genus" reg="Salix">Salix</tp:taxon-name-part></tp:taxon-name></italic> (Fig. <xref ref-type="fig" rid="F35">35C</xref>).</p></tp:treatment-sec><tp:treatment-sec sec-type="distribution" id="SECID0EI4CK"><title>Distribution.</title><p>China (Beijing), Canada, USA.</p></tp:treatment-sec><tp:treatment-sec><!--Section generated to contain objects referenced in tp:taxon-treatment.--><fig id="F35" position="float" orientation="portrait"><object-id xmlns:xlink="http://www.w3.org/1999/xlink" content-type="doi" xlink:type="simple">10.3897/zookeys.1169.98552.figure35</object-id><object-id xmlns:xlink="http://www.w3.org/1999/xlink" content-type="arpha" xlink:type="simple">3C876879-3F13-5811-98A1-D48FF7943C29</object-id><label>Figure 35.</label><caption><p>The ecological habitat photographs of <italic><tp:taxon-name><tp:taxon-name-part taxon-name-part-type="genus" reg="Cavariella">Cavariella</tp:taxon-name-part></tp:taxon-name></italic> in field. <bold>A</bold> the apterae and nymphs of <italic><tp:taxon-name><tp:taxon-name-part taxon-name-part-type="genus" reg="Cavariella">Cavariella</tp:taxon-name-part><tp:taxon-name-part taxon-name-part-type="species" reg="nipponica">nipponica</tp:taxon-name-part></tp:taxon-name></italic> Takahashi feeding on the underside leaves of <italic><tp:taxon-name><tp:taxon-name-part taxon-name-part-type="genus" reg="Salix">Salix</tp:taxon-name-part></tp:taxon-name></italic><bold>B</bold> one aptera of <italic><tp:taxon-name><tp:taxon-name-part taxon-name-part-type="genus" reg="Cavariella">Cavariella</tp:taxon-name-part><tp:taxon-name-part taxon-name-part-type="species" reg="pastinacae">pastinacae</tp:taxon-name-part></tp:taxon-name></italic> (Linnaeus) feeding on tender stem of <tp:taxon-name><tp:taxon-name-part taxon-name-part-type="family">Apiaceae</tp:taxon-name-part></tp:taxon-name><bold>C</bold> the apterae and nymphs of <italic><tp:taxon-name><tp:taxon-name-part taxon-name-part-type="genus" reg="Cavariella">Cavariella</tp:taxon-name-part><tp:taxon-name-part taxon-name-part-type="species" reg="pustula">pustula</tp:taxon-name-part></tp:taxon-name></italic> Essig feeding on tender stem of <italic><tp:taxon-name><tp:taxon-name-part taxon-name-part-type="genus" reg="Salix">Salix</tp:taxon-name-part></tp:taxon-name></italic><bold>D</bold> the apterae and nymphs of <italic><tp:taxon-name><tp:taxon-name-part taxon-name-part-type="genus" reg="Cavariella">Cavariella</tp:taxon-name-part><tp:taxon-name-part taxon-name-part-type="species" reg="salicicola">salicicola</tp:taxon-name-part></tp:taxon-name></italic> (Matsumura) feeding on tender stem of <italic><tp:taxon-name><tp:taxon-name-part taxon-name-part-type="genus" reg="Salix">Salix</tp:taxon-name-part></tp:taxon-name></italic>.</p></caption><graphic xmlns:xlink="http://www.w3.org/1999/xlink" xlink:href="zookeys-1169-235_article-98552__-g035.jpg" position="float" orientation="portrait" xlink:type="simple" id="oo_880482.jpg"><uri content-type="original_file" xlink:type="simple">https://binary.pensoft.net/fig/880482</uri></graphic></fig></tp:treatment-sec><ref-list><ref id="B7"><mixed-citation xmlns:xlink="http://www.w3.org/1999/xlink" xlink:type="simple"><person-group><name name-style="western"><surname>Essig</surname><given-names>EO</given-names></name></person-group> (<year>1937</year>) <article-title>A new aphid from California (<tp:taxon-name><tp:taxon-name-part taxon-name-part-type="suborder">Homoptera</tp:taxon-name-part></tp:taxon-name>–<tp:taxon-name><tp:taxon-name-part taxon-name-part-type="family">Aphidae</tp:taxon-name-part></tp:taxon-name>).</article-title><source>The Pan-Pacific Entomologist</source><volume>13</volume>: <fpage>46</fpage>–<lpage>48</lpage>.</mixed-citation></ref></ref-list></tp:taxon-treatment>
