# Supplementary material for: ﻿Cavariella Del Guercio (Hemiptera, Aphidinae, Macrosiphini) in China, with a new species, new synonymies, and first country records
Source: Zookeys. 2023 Jul 18;1169:235–92. doi: 10.3897/zookeys.1169.98552 (PMC10369453; doi:10.3897/zookeys.1169.98552)
Supplement: XML Treatment for Cavariella salicicola [file zookeys.1169.98552-treatment17.xml]

<!DOCTYPE tp:taxon-treatment
  PUBLIC "-//TaxonX//DTD Taxonomic Treatment Publishing DTD v0 20100105//EN" "tax-treatment-NSO.dtd">
<tp:taxon-treatment xmlns:tp="http://www.plazi.org/taxpub"><tp:treatment-meta><kwd-group><label>Taxon classification</label><kwd>
              <named-content content-type="kingdom">Animalia</named-content>
            </kwd><kwd>
              <named-content content-type="order">Hemiptera</named-content>
            </kwd><kwd>
              <named-content content-type="family">Aphididae</named-content>
            </kwd></kwd-group><mixed-citation publication-type="journal"><person-group><name><surname>Xu</surname><given-names>Ying</given-names></name><name><surname>Chen</surname><given-names>Jing</given-names></name><name><surname>Jiang</surname><given-names>Li-Yun</given-names></name><name><surname>Qiao</surname><given-names>Ge-Xia</given-names></name></person-group><article-title><italic>﻿<tp:taxon-name><tp:taxon-name-part taxon-name-part-type="genus" reg="Cavariella">Cavariella</tp:taxon-name-part></tp:taxon-name></italic> Del Guercio (<tp:taxon-name><tp:taxon-name-part taxon-name-part-type="order">Hemiptera</tp:taxon-name-part></tp:taxon-name>, <tp:taxon-name><tp:taxon-name-part taxon-name-part-type="subfamily">Aphidinae</tp:taxon-name-part></tp:taxon-name>, <tp:taxon-name><tp:taxon-name-part taxon-name-part-type="tribe">Macrosiphini</tp:taxon-name-part></tp:taxon-name>) in China, with a new species, new synonymies, and first country records</article-title><source>Zookeys</source><day>18</day><month>07</month><year>2023</year><volume>1169</volume><fpage>235</fpage><lpage>292</lpage><pub-id pub-id-type="doi">10.3897/zookeys.1169.98552</pub-id></mixed-citation></tp:treatment-meta><tp:nomenclature><label>﻿</label><tp:taxon-name>
            <object-id xmlns:xlink="http://www.w3.org/1999/xlink" content-type="arpha" xlink:type="simple">D6811C09-DBA0-587A-A3CD-C48CEA8FEDF5</object-id>
            <tp:taxon-name-part taxon-name-part-type="genus" reg="Cavariella">Cavariella</tp:taxon-name-part>
            <tp:taxon-name-part taxon-name-part-type="species" reg="salicicola">salicicola</tp:taxon-name-part>
          </tp:taxon-name><tp:taxon-authority>(Matsumura, 1917)</tp:taxon-authority><xref ref-type="fig" rid="F23">Figs 23</xref><xref ref-type="fig" rid="F35">, 35D</xref><tp:nomenclature-citation-list><tp:nomenclature-citation><tp:taxon-name>
                <tp:taxon-name-part taxon-name-part-type="genus" reg="Nipposiphum">Nipposiphum</tp:taxon-name-part>
                <tp:taxon-name-part taxon-name-part-type="species" reg="salicicola">salicicola</tp:taxon-name-part>
              </tp:taxon-name><comment><xref ref-type="bibr" rid="B16">Matsumura 1917</xref>: 410.</comment></tp:nomenclature-citation></tp:nomenclature-citation-list></tp:nomenclature><tp:treatment-sec sec-type="material" id="SECID0EL6CK"><title>Specimens examined.</title><p>One <abbrev xmlns:xlink="http://www.w3.org/1999/xlink" xlink:title="apterous viviparous female" id="ABBRID0ER6CK" xlink:type="simple">ap. viv. fem</abbrev>. (slide) and one <abbrev xmlns:xlink="http://www.w3.org/1999/xlink" xlink:title="apterous viviparous female" id="ABBRID0EV6CK" xlink:type="simple">ap. viv. fem</abbrev>. (COI: <ext-link xmlns:xlink="http://www.w3.org/1999/xlink" xlink:href="OP956117" ext-link-type="gen" xlink:type="simple">OP956117</ext-link>), <bold>China: Beijing</bold>, 6.V.2014, No. 30855-1-1, on <italic><tp:taxon-name><tp:taxon-name-part taxon-name-part-type="genus" reg="Salix">Salix</tp:taxon-name-part></tp:taxon-name></italic>, coll. X.J. Tang and T.T. Xu; one <abbrev xmlns:xlink="http://www.w3.org/1999/xlink" xlink:title="apterous viviparous female" id="ABBRID0EHADK" xlink:type="simple">ap. viv. fem</abbrev>. and one <abbrev xmlns:xlink="http://www.w3.org/1999/xlink" xlink:title="alate viviparous female" id="ABBRID0ELADK" xlink:type="simple">ala. viv. fem</abbrev>., <bold>Beijing</bold>, 6.V.2014, No. 30836-1-1, on <italic><tp:taxon-name><tp:taxon-name-part taxon-name-part-type="genus" reg="Salix">Salix</tp:taxon-name-part></tp:taxon-name></italic>, coll. Y. Wang, X.J Tang and F.F. Niu; two ala. viv. fems., <bold>Hebei</bold>, 12.V.2002, No. 13268-1-1, on <italic><tp:taxon-name><tp:taxon-name-part taxon-name-part-type="genus" reg="Salix">Salix</tp:taxon-name-part></tp:taxon-name></italic>, coll. G.X. Qiao and H. Liu; one <abbrev xmlns:xlink="http://www.w3.org/1999/xlink" xlink:title="apterous viviparous female" id="ABBRID0EBBDK" xlink:type="simple">ap. viv. fem</abbrev>., <bold>Beijing</bold>, 26.V.2015, No. 34341-1-1, on <italic><tp:taxon-name><tp:taxon-name-part taxon-name-part-type="genus" reg="Salix">Salix</tp:taxon-name-part></tp:taxon-name></italic>, coll. X.C. Zhu and Y. Li; two ala. viv. fems., <bold>Qinghai</bold>, 9.VI.1997, No. 11401-1-1, on <italic><tp:taxon-name><tp:taxon-name-part taxon-name-part-type="genus" reg="Salix">Salix</tp:taxon-name-part></tp:taxon-name></italic>, coll. X.L. Chen (<xref ref-type="bibr" rid="B31">Zhang et al. 1999</xref>).</p></tp:treatment-sec><tp:treatment-sec sec-type="diagnosis" id="SECID0E2BDK"><title>Diagnosis.</title><p><abbrev xmlns:xlink="http://www.w3.org/1999/xlink" xlink:title="abdominal tergite VIII" id="ABBRID0EBCDK" xlink:type="simple">ABD TERG VIII</abbrev> with conical supra-caudal process (Fig. <xref ref-type="fig" rid="F23">23H</xref>), longer than cauda, 1.60× cauda; <abbrev xmlns:xlink="http://www.w3.org/1999/xlink" xlink:title="siphunculus" id="ABBRID0EJCDK" xlink:type="simple">SIPH</abbrev> clavate, thick, short, distinctly swollen over most of length, curved outward distally (Fig. <xref ref-type="fig" rid="F23">23G</xref>), 1.70× cauda; <abbrev xmlns:xlink="http://www.w3.org/1999/xlink" xlink:title="antennal segments" id="ABBRID0ERCDK" xlink:type="simple">Ant</abbrev>. III–V each with 24–30, 3–7, 0–3 circular secondary rhinaria in alatae (Fig. <xref ref-type="fig" rid="F23">23K</xref>) (<xref ref-type="bibr" rid="B16">Matsumura 1917</xref>; <xref ref-type="bibr" rid="B31">Zhang et al. 1999</xref>).</p><fig id="F23" position="float" orientation="portrait"><object-id xmlns:xlink="http://www.w3.org/1999/xlink" content-type="doi" xlink:type="simple">10.3897/zookeys.1169.98552.figure23</object-id><object-id xmlns:xlink="http://www.w3.org/1999/xlink" content-type="arpha" xlink:type="simple">A2AB1D6F-657B-5FDC-A78A-4A1890D601B3</object-id><label>Figure 23.</label><caption><p><italic><tp:taxon-name><tp:taxon-name-part taxon-name-part-type="genus" reg="Cavariella">Cavariella</tp:taxon-name-part><tp:taxon-name-part taxon-name-part-type="species" reg="salicicola">salicicola</tp:taxon-name-part></tp:taxon-name></italic> (Matsumura). Apterous viviparous female: <bold>A</bold> dorsal view of body <bold>B</bold> dorsal view of head <bold>C</bold> antenna <bold>D</bold> ultimate rostral segment <bold>E</bold> second hind tarsal segment <bold>F</bold> sculptures of abdomen <bold>G</bold> siphunculus <bold>H</bold> supra-caudal process on abdominal tergite VIII <bold>I</bold> cauda. Alate viviparous female: <bold>J</bold> dorsal view of body <bold>K</bold> antenna <bold>L</bold> marginal tubercles of abdominal tergites II–IV <bold>M</bold> siphunculus <bold>N</bold> supra-caudal process on abdominal tergite VIII <bold>O</bold> cauda <bold>P</bold> anal plate <bold>Q</bold> genital plate. Scale bars: 0.10 mm.</p></caption><graphic xmlns:xlink="http://www.w3.org/1999/xlink" xlink:href="zookeys-1169-235_article-98552__-g023.jpg" position="float" orientation="portrait" xlink:type="simple" id="oo_880470.jpg"><uri content-type="original_file" xlink:type="simple">https://binary.pensoft.net/fig/880470</uri></graphic></fig></tp:treatment-sec><tp:treatment-sec sec-type="biology" id="SECID0E2EDK"><title>Biology.</title><p>Primary host plant: <italic><tp:taxon-name><tp:taxon-name-part taxon-name-part-type="genus" reg="Salix">Salix</tp:taxon-name-part></tp:taxon-name></italic> (Fig. <xref ref-type="fig" rid="F35">35D</xref>); secondary host plant: <tp:taxon-name><tp:taxon-name-part taxon-name-part-type="family">Apiaceae</tp:taxon-name-part></tp:taxon-name> (<italic><tp:taxon-name><tp:taxon-name-part taxon-name-part-type="genus" reg="Apium">Apium</tp:taxon-name-part></tp:taxon-name></italic>, <italic><tp:taxon-name><tp:taxon-name-part taxon-name-part-type="genus" reg="Oenanthe">Oenanthe</tp:taxon-name-part><tp:taxon-name-part taxon-name-part-type="species" reg="javanica">javanica</tp:taxon-name-part></tp:taxon-name></italic>, <italic><tp:taxon-name><tp:taxon-name-part taxon-name-part-type="genus" reg="Cryptotaenia">Cryptotaenia</tp:taxon-name-part></tp:taxon-name></italic>, <italic><tp:taxon-name><tp:taxon-name-part taxon-name-part-type="genus" reg="Levisticum">Levisticum</tp:taxon-name-part></tp:taxon-name></italic>, <italic><tp:taxon-name><tp:taxon-name-part taxon-name-part-type="genus" reg="Sanicula">Sanicula</tp:taxon-name-part></tp:taxon-name></italic>, <italic><tp:taxon-name><tp:taxon-name-part taxon-name-part-type="genus" reg="Sium">Sium</tp:taxon-name-part></tp:taxon-name></italic>) (<xref ref-type="bibr" rid="B2">Blackman and Eastop 2022</xref>).</p></tp:treatment-sec><tp:treatment-sec sec-type="distribution" id="SECID0EDHDK"><title>Distribution.</title><p>China (Beijing, Gansu, Guangdong, Hebei, Henan, Inner Mongolia, Jiangxi, Jiangsu, Jilin, Liaoning, Ningxia, Qinghai, Shaanxi, Shandong, Taiwan, Tianjin, Yunnan, Zhejiang) (<xref ref-type="bibr" rid="B12">Jiang et al. 2011</xref>), Japan, Korea, Russia.</p></tp:treatment-sec><tp:treatment-sec><!--Section generated to contain objects referenced in tp:taxon-treatment.--><fig id="F35" position="float" orientation="portrait"><object-id xmlns:xlink="http://www.w3.org/1999/xlink" content-type="doi" xlink:type="simple">10.3897/zookeys.1169.98552.figure35</object-id><object-id xmlns:xlink="http://www.w3.org/1999/xlink" content-type="arpha" xlink:type="simple">3C876879-3F13-5811-98A1-D48FF7943C29</object-id><label>Figure 35.</label><caption><p>The ecological habitat photographs of <italic><tp:taxon-name><tp:taxon-name-part taxon-name-part-type="genus" reg="Cavariella">Cavariella</tp:taxon-name-part></tp:taxon-name></italic> in field. <bold>A</bold> the apterae and nymphs of <italic><tp:taxon-name><tp:taxon-name-part taxon-name-part-type="genus" reg="Cavariella">Cavariella</tp:taxon-name-part><tp:taxon-name-part taxon-name-part-type="species" reg="nipponica">nipponica</tp:taxon-name-part></tp:taxon-name></italic> Takahashi feeding on the underside leaves of <italic><tp:taxon-name><tp:taxon-name-part taxon-name-part-type="genus" reg="Salix">Salix</tp:taxon-name-part></tp:taxon-name></italic><bold>B</bold> one aptera of <italic><tp:taxon-name><tp:taxon-name-part taxon-name-part-type="genus" reg="Cavariella">Cavariella</tp:taxon-name-part><tp:taxon-name-part taxon-name-part-type="species" reg="pastinacae">pastinacae</tp:taxon-name-part></tp:taxon-name></italic> (Linnaeus) feeding on tender stem of <tp:taxon-name><tp:taxon-name-part taxon-name-part-type="family">Apiaceae</tp:taxon-name-part></tp:taxon-name><bold>C</bold> the apterae and nymphs of <italic><tp:taxon-name><tp:taxon-name-part taxon-name-part-type="genus" reg="Cavariella">Cavariella</tp:taxon-name-part><tp:taxon-name-part taxon-name-part-type="species" reg="pustula">pustula</tp:taxon-name-part></tp:taxon-name></italic> Essig feeding on tender stem of <italic><tp:taxon-name><tp:taxon-name-part taxon-name-part-type="genus" reg="Salix">Salix</tp:taxon-name-part></tp:taxon-name></italic><bold>D</bold> the apterae and nymphs of <italic><tp:taxon-name><tp:taxon-name-part taxon-name-part-type="genus" reg="Cavariella">Cavariella</tp:taxon-name-part><tp:taxon-name-part taxon-name-part-type="species" reg="salicicola">salicicola</tp:taxon-name-part></tp:taxon-name></italic> (Matsumura) feeding on tender stem of <italic><tp:taxon-name><tp:taxon-name-part taxon-name-part-type="genus" reg="Salix">Salix</tp:taxon-name-part></tp:taxon-name></italic>.</p></caption><graphic xmlns:xlink="http://www.w3.org/1999/xlink" xlink:href="zookeys-1169-235_article-98552__-g035.jpg" position="float" orientation="portrait" xlink:type="simple" id="oo_880482.jpg"><uri content-type="original_file" xlink:type="simple">https://binary.pensoft.net/fig/880482</uri></graphic></fig></tp:treatment-sec><ref-list><ref id="B16"><mixed-citation xmlns:xlink="http://www.w3.org/1999/xlink" xlink:type="simple"><person-group><name name-style="western"><surname>Matsumura</surname><given-names>S</given-names></name></person-group> (<year>1917</year>) <article-title>A list of the <tp:taxon-name><tp:taxon-name-part taxon-name-part-type="family">Aphididae</tp:taxon-name-part></tp:taxon-name> of Japan, with description of new species and genera.</article-title><source>Journal of the College of Agriculture, Tohoku Imperial University</source><volume>7</volume>: <fpage>351</fpage>–<lpage>414</lpage>.</mixed-citation></ref><ref id="B31"><mixed-citation xmlns:xlink="http://www.w3.org/1999/xlink" xlink:type="simple"><person-group><name name-style="western"><surname>Zhang</surname><given-names>G</given-names></name><name name-style="western"><surname>Chen</surname><given-names>X</given-names></name><name name-style="western"><surname>Zhong</surname><given-names>T</given-names></name><name name-style="western"><surname>Li</surname><given-names>J</given-names></name></person-group> (<year>1999</year>) Fauna of Agricultural and Forestry Aphids of Northwest, China: <tp:taxon-name><tp:taxon-name-part taxon-name-part-type="class">Insecta</tp:taxon-name-part></tp:taxon-name><tp:taxon-name><tp:taxon-name-part taxon-name-part-type="suborder">Homoptera</tp:taxon-name-part></tp:taxon-name><tp:taxon-name><tp:taxon-name-part taxon-name-part-type="infraorder">Aphidinea</tp:taxon-name-part></tp:taxon-name>. China Environmental Science Press, Beijing China, 367–374.</mixed-citation></ref><ref id="B2"><mixed-citation xmlns:xlink="http://www.w3.org/1999/xlink" xlink:type="simple"><person-group><name name-style="western"><surname>Blackman</surname><given-names>RL</given-names></name><name name-style="western"><surname>Eastop</surname><given-names>VF</given-names></name></person-group> (<year>2022</year>) Aphids on World’s plants. An online identification and information guide. <ext-link xlink:href="http://www.aphidsonworldsplants.info" ext-link-type="uri" xlink:type="simple">http://www.aphidsonworldsplants.info</ext-link> [Accessed 26 October 2022]</mixed-citation></ref><ref id="B12"><mixed-citation xmlns:xlink="http://www.w3.org/1999/xlink" xlink:type="simple"><person-group><name name-style="western"><surname>Jiang</surname><given-names>LY</given-names></name><name name-style="western"><surname>Qiao</surname><given-names>GX</given-names></name><name name-style="western"><surname>Zhang</surname><given-names>GX</given-names></name><name name-style="western"><surname>Zhong</surname><given-names>TS</given-names></name></person-group> (<year>2011</year>) Fauna of agricultural and forestry aphis in Northeast China (<tp:taxon-name><tp:taxon-name-part taxon-name-part-type="infraorder">Aphidinea</tp:taxon-name-part></tp:taxon-name><tp:taxon-name><tp:taxon-name-part taxon-name-part-type="order">Hemiptera</tp:taxon-name-part></tp:taxon-name><tp:taxon-name><tp:taxon-name-part taxon-name-part-type="class">Insecta</tp:taxon-name-part></tp:taxon-name>). Science Press, Beijing China, 487–794.</mixed-citation></ref></ref-list></tp:taxon-treatment>
