# Supplementary material for: ﻿Cavariella Del Guercio (Hemiptera, Aphidinae, Macrosiphini) in China, with a new species, new synonymies, and first country records
Source: Zookeys. 2023 Jul 18;1169:235–92. doi: 10.3897/zookeys.1169.98552 (PMC10369453; doi:10.3897/zookeys.1169.98552)
Supplement: XML Treatment for Cavariella sculptura [file zookeys.1169.98552-treatment18.xml]

<!DOCTYPE tp:taxon-treatment
  PUBLIC "-//TaxonX//DTD Taxonomic Treatment Publishing DTD v0 20100105//EN" "tax-treatment-NSO.dtd">
<tp:taxon-treatment xmlns:tp="http://www.plazi.org/taxpub"><tp:treatment-meta><kwd-group><label>Taxon classification</label><kwd>
              <named-content content-type="kingdom">Animalia</named-content>
            </kwd><kwd>
              <named-content content-type="order">Hemiptera</named-content>
            </kwd><kwd>
              <named-content content-type="family">Aphididae</named-content>
            </kwd></kwd-group><mixed-citation publication-type="journal"><person-group><name><surname>Xu</surname><given-names>Ying</given-names></name><name><surname>Chen</surname><given-names>Jing</given-names></name><name><surname>Jiang</surname><given-names>Li-Yun</given-names></name><name><surname>Qiao</surname><given-names>Ge-Xia</given-names></name></person-group><article-title><italic>﻿<tp:taxon-name><tp:taxon-name-part taxon-name-part-type="genus" reg="Cavariella">Cavariella</tp:taxon-name-part></tp:taxon-name></italic> Del Guercio (<tp:taxon-name><tp:taxon-name-part taxon-name-part-type="order">Hemiptera</tp:taxon-name-part></tp:taxon-name>, <tp:taxon-name><tp:taxon-name-part taxon-name-part-type="subfamily">Aphidinae</tp:taxon-name-part></tp:taxon-name>, <tp:taxon-name><tp:taxon-name-part taxon-name-part-type="tribe">Macrosiphini</tp:taxon-name-part></tp:taxon-name>) in China, with a new species, new synonymies, and first country records</article-title><source>Zookeys</source><day>18</day><month>07</month><year>2023</year><volume>1169</volume><fpage>235</fpage><lpage>292</lpage><pub-id pub-id-type="doi">10.3897/zookeys.1169.98552</pub-id></mixed-citation></tp:treatment-meta><tp:nomenclature><label>﻿</label><tp:taxon-name>
            <object-id xmlns:xlink="http://www.w3.org/1999/xlink" content-type="arpha" xlink:type="simple">55C3C220-2A5C-5E90-BA67-D1235989B7A4</object-id>
            <tp:taxon-name-part taxon-name-part-type="genus" reg="Cavariella">Cavariella</tp:taxon-name-part>
            <tp:taxon-name-part taxon-name-part-type="species" reg="sculptura">sculptura</tp:taxon-name-part>
            <object-id xmlns:xlink="http://www.w3.org/1999/xlink" content-type="zoobank" xlink:type="simple">https://zoobank.org/48D595F4-03A0-4996-A26E-F1F38C002DD2</object-id>
          </tp:taxon-name><tp:taxon-authority>Qiao &amp; Xu</tp:taxon-authority><tp:taxon-status xmlns:xlink="http://www.w3.org/1999/xlink" xlink:type="simple">sp. nov.</tp:taxon-status><xref ref-type="fig" rid="F24">Figs 24</xref><xref ref-type="fig" rid="F25">, 25</xref><xref ref-type="fig" rid="F26">, 26</xref><xref ref-type="fig" rid="F36">, 36</xref><xref ref-type="table" rid="T2">, Table 2</xref></tp:nomenclature><tp:treatment-sec sec-type="Types examined" id="SECID0ELJDK"><title>Types examined.</title><p><bold><italic>Holotype</italic></bold>: one <abbrev xmlns:xlink="http://www.w3.org/1999/xlink" xlink:title="apterous viviparous female" id="ABBRID0EWJDK" xlink:type="simple">ap. viv. fem</abbrev>., <bold>China: Hubei</bold> (Xingdou Mountain), 4.V.2019, No. 45394-1-1-2, on <italic><tp:taxon-name><tp:taxon-name-part taxon-name-part-type="genus" reg="Torilis">Torilis</tp:taxon-name-part><tp:taxon-name-part taxon-name-part-type="species" reg="scabra">scabra</tp:taxon-name-part></tp:taxon-name></italic> (Thunb.) DC., coll. X.L. Zhang. <bold><italic>Paratypes</italic></bold>: one <abbrev xmlns:xlink="http://www.w3.org/1999/xlink" xlink:title="apterous viviparous female" id="ABBRID0EKKDK" xlink:type="simple">ap. viv. fem</abbrev>. (slide) and one <abbrev xmlns:xlink="http://www.w3.org/1999/xlink" xlink:title="apterous viviparous female" id="ABBRID0EOKDK" xlink:type="simple">ap. viv. fem</abbrev>. (COI: <ext-link xmlns:xlink="http://www.w3.org/1999/xlink" xlink:href="OP956138" ext-link-type="gen" xlink:type="simple">OP956138</ext-link>), with the same collection data as holotype; two ap. viv. fems., <bold>Hubei</bold> (Yien County), 30.IV.2019, No. 45340-1-1, on <italic><tp:taxon-name><tp:taxon-name-part taxon-name-part-type="genus" reg="Torilis">Torilis</tp:taxon-name-part><tp:taxon-name-part taxon-name-part-type="species" reg="scabra">scabra</tp:taxon-name-part></tp:taxon-name></italic> (Thunb.) DC., coll. X.L. Zhang; one <abbrev xmlns:xlink="http://www.w3.org/1999/xlink" xlink:title="alate viviparous female" id="ABBRID0EELDK" xlink:type="simple">ala. viv. fem</abbrev>. and one <abbrev xmlns:xlink="http://www.w3.org/1999/xlink" xlink:title="apterous viviparous female" id="ABBRID0EILDK" xlink:type="simple">ap. viv. fem</abbrev>., <bold>Hubei</bold> (Yien County), 3.V.2016, No. 36855-1-1, on <italic><tp:taxon-name><tp:taxon-name-part taxon-name-part-type="genus" reg="Torilis">Torilis</tp:taxon-name-part><tp:taxon-name-part taxon-name-part-type="species" reg="scabra">scabra</tp:taxon-name-part></tp:taxon-name></italic> (Thunb.) DC., coll. X.C. Zhu; two ap. viv. fems., <bold>Hubei</bold> (Xingdou Mountain), 3.V.2019, No. 45372-1-1, on <italic><tp:taxon-name><tp:taxon-name-part taxon-name-part-type="genus" reg="Torilis">Torilis</tp:taxon-name-part><tp:taxon-name-part taxon-name-part-type="species" reg="scabra">scabra</tp:taxon-name-part></tp:taxon-name></italic> (Thunb.) DC., coll. X.L. Zhang; one <abbrev xmlns:xlink="http://www.w3.org/1999/xlink" xlink:title="apterous viviparous female" id="ABBRID0EGMDK" xlink:type="simple">ap. viv. fem</abbrev>. (slide) and one <abbrev xmlns:xlink="http://www.w3.org/1999/xlink" xlink:title="apterous viviparous female" id="ABBRID0EKMDK" xlink:type="simple">ap. viv. fem</abbrev>. (COI: <ext-link xmlns:xlink="http://www.w3.org/1999/xlink" xlink:href="OP956127" ext-link-type="gen" xlink:type="simple">OP956127</ext-link>), <bold>Hubei</bold> (Yien County), 3.V.2016, No. 36853-1-1, on <italic><tp:taxon-name><tp:taxon-name-part taxon-name-part-type="genus" reg="Cryptotaenia">Cryptotaenia</tp:taxon-name-part><tp:taxon-name-part taxon-name-part-type="species" reg="japonica">japonica</tp:taxon-name-part></tp:taxon-name></italic> Hassk., coll. X.C. Zhu; two ap. viv. fems., <bold>Shaanxi</bold> (Ningshan County), 10.VI.2018, No. 43306-1-1, on <tp:taxon-name><tp:taxon-name-part taxon-name-part-type="family">Apiaceae</tp:taxon-name-part></tp:taxon-name>, coll. H. Long; one <abbrev xmlns:xlink="http://www.w3.org/1999/xlink" xlink:title="apterous viviparous female" id="ABBRID0EHNDK" xlink:type="simple">ap. viv. fem</abbrev>. (slide) and one <abbrev xmlns:xlink="http://www.w3.org/1999/xlink" xlink:title="apterous viviparous female" id="ABBRID0ELNDK" xlink:type="simple">ap. viv. fem</abbrev>. (COI: <ext-link xmlns:xlink="http://www.w3.org/1999/xlink" xlink:href="OP956125" ext-link-type="gen" xlink:type="simple">OP956125</ext-link>), <bold>Hubei</bold> (Yien County), 2.V.2016, No. 36840-1-1, on <italic><tp:taxon-name><tp:taxon-name-part taxon-name-part-type="genus" reg="Torilis">Torilis</tp:taxon-name-part><tp:taxon-name-part taxon-name-part-type="species" reg="scabra">scabra</tp:taxon-name-part></tp:taxon-name></italic> (Thunb.) DC., coll. X.C. Zhu (<named-content xmlns:xlink="http://www.w3.org/1999/xlink" content-type="dwc:institutional_code" xlink:title="Natural History Museum, London" xlink:href="http://grbio.org/institution/natural-history-museum-london" xlink:type="simple">NHMUK</named-content>); one <abbrev xmlns:xlink="http://www.w3.org/1999/xlink" xlink:title="apterous viviparous female" id="ABBRID0EBODK" xlink:type="simple">ap. viv. fem</abbrev>., <bold>Hubei</bold> (Yien County), 3.V.2016, No. 36848-1-1, on <italic><tp:taxon-name><tp:taxon-name-part taxon-name-part-type="genus" reg="Torilis">Torilis</tp:taxon-name-part><tp:taxon-name-part taxon-name-part-type="species" reg="scabra">scabra</tp:taxon-name-part></tp:taxon-name></italic> (Thunb.) DC., coll. X.C. Zhu; one <abbrev xmlns:xlink="http://www.w3.org/1999/xlink" xlink:title="apterous viviparous female" id="ABBRID0ESODK" xlink:type="simple">ap. viv. fem</abbrev>., <bold>Hubei</bold> (Yien County), 5.V.2016, No. 36902-1-1, on <italic><tp:taxon-name><tp:taxon-name-part taxon-name-part-type="genus" reg="Torilis">Torilis</tp:taxon-name-part><tp:taxon-name-part taxon-name-part-type="species" reg="scabra">scabra</tp:taxon-name-part></tp:taxon-name></italic> (Thunb.) DC., coll. X.C. Zhu.</p></tp:treatment-sec><tp:treatment-sec sec-type="diagnosis" id="SECID0EDPDK"><title>Diagnosis.</title><p>In life, body dorsum of body sclerotized, black and ridged, turtle-shaped, venter of abdomen flat and pink, appendages black distally, other parts pale in color (Fig. <xref ref-type="fig" rid="F36">36</xref>); in mounted specimens body dorsum sclerotized and inconsistently black, spinal area dark brown and pleuro-marginal area pale brown in color (Fig. <xref ref-type="fig" rid="F25">25A</xref>); body dorsum with densely semicircular and circular sculptures (Fig. <xref ref-type="fig" rid="F25">25A</xref>); <abbrev xmlns:xlink="http://www.w3.org/1999/xlink" xlink:title="ultimate rostral segment" id="ABBRID0EVPDK" xlink:type="simple">URS</abbrev> long wedge-shaped (Figs <xref ref-type="fig" rid="F24">24C</xref>, <xref ref-type="fig" rid="F25">25D</xref>); abdominal tergites VIII with short cylindrical supra-caudal process (Figs <xref ref-type="fig" rid="F24">24F</xref>, <xref ref-type="fig" rid="F25">25H</xref>); <abbrev xmlns:xlink="http://www.w3.org/1999/xlink" xlink:title="siphunculus" id="ABBRID0EJQDK" xlink:type="simple">SIPH</abbrev> cylindrical and constricted, curved outward distally (Figs <xref ref-type="fig" rid="F24">24G</xref>, <xref ref-type="fig" rid="F25">25G</xref>).</p><fig id="F24" position="float" orientation="portrait"><object-id xmlns:xlink="http://www.w3.org/1999/xlink" content-type="doi" xlink:type="simple">10.3897/zookeys.1169.98552.figure24</object-id><object-id xmlns:xlink="http://www.w3.org/1999/xlink" content-type="arpha" xlink:type="simple">A21FED0F-3A12-5C3A-8DC0-20E400C16B18</object-id><label>Figure 24.</label><caption><p><italic><tp:taxon-name><tp:taxon-name-part taxon-name-part-type="genus" reg="Cavariella">Cavariella</tp:taxon-name-part><tp:taxon-name-part taxon-name-part-type="species" reg="sculptura">sculptura</tp:taxon-name-part></tp:taxon-name></italic> Qiao &amp; Xu, sp. nov. Apterous viviparous female: <bold>A</bold> dorsal view of head <bold>B</bold> antenna <bold>C</bold> ultimate rostral segment <bold>D</bold> mesosternal furca <bold>E</bold> spino-pleural sculptures of abdominal tergites I–VI <bold>F</bold> supra-caudal process on abdominal tergite VIII <bold>G</bold> siphunculus <bold>H</bold> cauda <bold>I</bold> anal plate. Scale bar: 0.10 mm.</p></caption><graphic xmlns:xlink="http://www.w3.org/1999/xlink" xlink:href="zookeys-1169-235_article-98552__-g024.jpg" position="float" orientation="portrait" xlink:type="simple" id="oo_880471.jpg"><uri content-type="original_file" xlink:type="simple">https://binary.pensoft.net/fig/880471</uri></graphic></fig><fig id="F25" position="float" orientation="portrait"><object-id xmlns:xlink="http://www.w3.org/1999/xlink" content-type="doi" xlink:type="simple">10.3897/zookeys.1169.98552.figure25</object-id><object-id xmlns:xlink="http://www.w3.org/1999/xlink" content-type="arpha" xlink:type="simple">337ABF32-D175-55E0-A64B-8233058B6F5E</object-id><label>Figure 25.</label><caption><p><italic><tp:taxon-name><tp:taxon-name-part taxon-name-part-type="genus" reg="Cavariella">Cavariella</tp:taxon-name-part><tp:taxon-name-part taxon-name-part-type="species" reg="sculptura">sculptura</tp:taxon-name-part></tp:taxon-name></italic> Qiao &amp; Xu, sp. nov. Apterous viviparous female: <bold>A</bold> dorsal view of body <bold>B</bold> dorsal view of head <bold>C</bold> antenna <bold>D</bold> ultimate rostral segment <bold>E</bold> second hind tarsal segment <bold>F</bold> sculptures of abdominal tergites I–VI <bold>G</bold> siphunculus <bold>H</bold> supra-caudal process on abdominal tergite VIII <bold>I</bold> marginal papillate tubercles of abdominal tergite VIII <bold>J</bold> cauda. Scale bars: 0.10 mm.</p></caption><graphic xmlns:xlink="http://www.w3.org/1999/xlink" xlink:href="zookeys-1169-235_article-98552__-g025.jpg" position="float" orientation="portrait" xlink:type="simple" id="oo_880472.jpg"><uri content-type="original_file" xlink:type="simple">https://binary.pensoft.net/fig/880472</uri></graphic></fig></tp:treatment-sec><tp:treatment-sec sec-type="description" id="SECID0ELTDK"><title>Description.</title><p><bold>Apterous viviparous females</bold>: body oval, dorsum of body sclerotized, black and ridged, turtle-shaped, venter of abdomen flat and pink, appendages black distally, other parts pale in life (Fig. <xref ref-type="fig" rid="F36">36</xref>). Nymphs: body pick or orange in color, appendages black distally, thoracic nota and abdominal tergites each with one pair of black spinal and marginal patches, other parts pale in life (Fig. <xref ref-type="fig" rid="F36">36B</xref>).</p><p><bold><italic>Mounted specimens</italic>.</bold> Body dorsum sclerotized and inconsistently black, spinal area dark brown and pleuro-marginal area pale brown in color (Fig. <xref ref-type="fig" rid="F25">25A</xref>). <abbrev xmlns:xlink="http://www.w3.org/1999/xlink" xlink:title="antennal segments" id="ABBRID0EGUDK" xlink:type="simple">Ant</abbrev>. I, II, V, and VI brown, other parts pale brown in color. Legs and <abbrev xmlns:xlink="http://www.w3.org/1999/xlink" xlink:title="siphunculus" id="ABBRID0EKUDK" xlink:type="simple">SIPH</abbrev> pale brown; cauda and anal plate dark brown in color. Body dorsum covered with densely circular or semicircular sculptures which more developed on spino-pleural areas. See Table <xref ref-type="table" rid="T2">2</xref> for general measurements.</p><p><bold><italic>Head</italic>.</bold> Head dorsum densely covered with wavy sculptures. Frons convex, antennal tubercles slightly prominent, as high as median frontal tubercle (Figs <xref ref-type="fig" rid="F24">24A</xref>, <xref ref-type="fig" rid="F25">25B</xref>). Dorsal setae of head short and pointed. Head with one pair of cephalic setae, one or two pairs of setae at apex of antennal tubercles, one or two pairs of dorsal setae between antennae, two pairs of dorsal setae between compound eyes arranged transversely. Antennae 6-segmented (Figs <xref ref-type="fig" rid="F24">24B</xref>, <xref ref-type="fig" rid="F25">25C</xref>), 5-segmented occasionally, <abbrev xmlns:xlink="http://www.w3.org/1999/xlink" xlink:title="antennal segments" id="ABBRID0EJVDK" xlink:type="simple">Ant</abbrev>. I and II slightly imbricated at inner side, <abbrev xmlns:xlink="http://www.w3.org/1999/xlink" xlink:title="antennal segments" id="ABBRID0ENVDK" xlink:type="simple">Ant</abbrev>. III–VI with imbrications. Antennal setae short and pointed. <abbrev xmlns:xlink="http://www.w3.org/1999/xlink" xlink:title="antennal segments" id="ABBRID0ERVDK" xlink:type="simple">Ant</abbrev>. I–VI each with 3–5, 3 or 4, 3–9, 2 or 3, 2–5, 2–4+1 or 2 setae; apex of <abbrev xmlns:xlink="http://www.w3.org/1999/xlink" xlink:title="processus terminalis" id="ABBRID0EVVDK" xlink:type="simple">PT</abbrev> with two or three setae. Primary rhinaria unciliated. Rostrum exceeding mid-coxae; <abbrev xmlns:xlink="http://www.w3.org/1999/xlink" xlink:title="ultimate rostral segment" id="ABBRID0EZVDK" xlink:type="simple">URS</abbrev> long wedge-shaped (Figs <xref ref-type="fig" rid="F24">24C</xref>, <xref ref-type="fig" rid="F25">25D</xref>), with three pairs of primary setae, one pair of accessory setae.</p><p><bold><italic>Thorax</italic>.</bold> Thoracic nota with semicircular and irregular circular sculptures on spino-pleural areas, marginal areas with semicircular sculptures which sparser than spino-pleural areas. Pronotum mostly with one pair of small marginal tubercles. Dorsal setae of thorax short and pointed; pronotum with two pairs of spinal setae, arranged anteriorly and posteriorly, one pair of pleural and one pair of marginal setae; mesonotum with 6–11 spino-pleural setae and two pairs of marginal setae; metanotum with 4–6 spino-pleural setae and two pairs of marginal setae. Legs normal. Distal part of femora with oval and imbricated sculptures; distal part of tibiae imbricated. Setae on legs short and pointed. First tarsal chaetotaxy: 3, 3, 3. Second tarsal segments with imbrications.</p><p><bold><italic>Abdomen</italic>.</bold> Abdominal tergites I–VI with densely circular sculptures on spino-pleural areas (Figs <xref ref-type="fig" rid="F24">24E</xref>, <xref ref-type="fig" rid="F25">25F</xref>) and sclerotized dark brown, marginal areas with sparsely semicircular sculptures; abdominal tergite VII with circular sculptures on spino-pleural areas, marginal and posterior with papillate tubercles; <abbrev xmlns:xlink="http://www.w3.org/1999/xlink" xlink:title="abdominal tergite VIII" id="ABBRID0E2WDK" xlink:type="simple">ABD TERG VIII</abbrev> with densely papillate tubercles (Fig. <xref ref-type="fig" rid="F25">25I</xref>). Abdominal tergites I–IV mostly each with one pair of small marginal tubercles; <abbrev xmlns:xlink="http://www.w3.org/1999/xlink" xlink:title="abdominal tergite VIII" id="ABBRID0EDXDK" xlink:type="simple">ABD TERG VIII</abbrev> with short cylindrical supra-caudal process covered with semicircular sculptures (Fig. <xref ref-type="fig" rid="F25">25H</xref>), 0.06–0.07 mm, 1.11–1.43× basal width. Dorsal setae of abdomen short and pointed; abdominal tergites I–V each with two pairs of spinal setae, one pair of pleural and one pair of marginal setae, tergite VI with one pair of spinal, pleural, and marginal setae respectively, tergite VII with one pair of spinal setae; tergite VIII with two spinal setae at apex of supra-caudal process. Spiracles reniform and open. <abbrev xmlns:xlink="http://www.w3.org/1999/xlink" xlink:title="siphunculus" id="ABBRID0ELXDK" xlink:type="simple">SIPH</abbrev> cylindrical and constricted at apex, curved outward distally (Figs <xref ref-type="fig" rid="F24">24G</xref>, <xref ref-type="fig" rid="F25">25G</xref>); strongly imbricated, with flange. Cauda conical, blunt, and constricted distally (Figs <xref ref-type="fig" rid="F24">24H</xref>, <xref ref-type="fig" rid="F25">25J</xref>), with spinulose imbrications and five or six setae. Anal plate semicircular, spinulose (Fig. <xref ref-type="fig" rid="F24">24I</xref>), with 9–22 setae. Genital plate broadly round, with sparse spinules in transverse rows, with two anterior setae and 8–10 setae along the posterior margin.</p><p><bold>Alate viviparous females</bold>: body long oval; head and thorax black, abdomen pink, abdominal tergites with a quadrate patch in life (Fig. <xref ref-type="fig" rid="F36">36C</xref>).</p><p><bold><italic>Mounted specimens</italic>.</bold> Head and thorax black-brown, antennae, legs, distal part of rostrum, <abbrev xmlns:xlink="http://www.w3.org/1999/xlink" xlink:title="siphunculus" id="ABBRID0ESYDK" xlink:type="simple">SIPH</abbrev>, cauda and anal plate brown, other parts pale in color (Fig. <xref ref-type="fig" rid="F26">26A</xref>). See Table <xref ref-type="table" rid="T2">2</xref> for general measurements.</p><fig id="F26" position="float" orientation="portrait"><object-id xmlns:xlink="http://www.w3.org/1999/xlink" content-type="doi" xlink:type="simple">10.3897/zookeys.1169.98552.figure26</object-id><object-id xmlns:xlink="http://www.w3.org/1999/xlink" content-type="arpha" xlink:type="simple">6A01C0B1-D1F2-5E85-B559-851BBCA27DF1</object-id><label>Figure 26.</label><caption><p><italic><tp:taxon-name><tp:taxon-name-part taxon-name-part-type="genus" reg="Cavariella">Cavariella</tp:taxon-name-part><tp:taxon-name-part taxon-name-part-type="species" reg="sculptura">sculptura</tp:taxon-name-part></tp:taxon-name></italic> Qiao &amp; Xu, sp. nov. Alate viviparous female: <bold>A</bold> dorsal view of body <bold>B</bold> supra-caudal process on abdominal tergite VIII <bold>C</bold> cauda. Scale bars: 0.10 mm.</p></caption><graphic xmlns:xlink="http://www.w3.org/1999/xlink" xlink:href="zookeys-1169-235_article-98552__-g026.jpg" position="float" orientation="portrait" xlink:type="simple" id="oo_880473.jpg"><uri content-type="original_file" xlink:type="simple">https://binary.pensoft.net/fig/880473</uri></graphic></fig><p><bold><italic>Head</italic>.</bold> As in apterous viviparous females except as follows: dorsum of head smooth. Frons convex, antennal tubercles slightly prominent, not higher than frontal tubercle. Antennae lost (in this specimen). Rostrum reaching mid-coxae.</p><p><bold><italic>Thorax</italic>.</bold> As in apterous viviparous females except as follows: dorsum of thorax smooth. Legs normal. Fore wings radius bent, media twice branched, two cubitus; hind wings with single long longitudinal vein and two obliques.</p><p><bold><italic>Abdomen</italic>.</bold> Abdominal tergites I–V each with one pair of marginal sclerites; tergite I with scattered small sclerites at spino-pleural area, tergite II with a brown band at spino-pleural area, tergites III–VI with a brown quadrate sclerite at spino-pleural areas, tergites VII and VIII each with a across brown band (Fig. <xref ref-type="fig" rid="F26">26A</xref>). Abdominal tergites with spinulose imbrications at sclerites, others smooth. Abdominal tergites I–IV each with one pair of small marginal tubercles; <abbrev xmlns:xlink="http://www.w3.org/1999/xlink" xlink:title="abdominal tergite VIII" id="ABBRID0EV1DK" xlink:type="simple">ABD TERG VIII</abbrev> with a short warty supra-caudal process and with two long and pointed setae at apex (Fig. <xref ref-type="fig" rid="F26">26B</xref>). Cauda conical (Fig. <xref ref-type="fig" rid="F26">26C</xref>), with spinulose imbrications and five setae. Anal plate semicircular, spinulose, with 16 setae. Genital plate broadly round, with sparse spinules in transverse rows, with two anterior setae and ten setae along the posterior margin. Others as in apterous viviparous females.</p></tp:treatment-sec><tp:treatment-sec sec-type="etymology" id="SECID0EB2DK"><title>Etymology.</title><p>The new species is named for its sculptures on the dorsum of body.</p></tp:treatment-sec><tp:treatment-sec sec-type="comments" id="SECID0EG2DK"><title>Comment.</title><p>The species resembles <italic><tp:taxon-name><tp:taxon-name-part taxon-name-part-type="genus" reg="Cavariella">Cavariella</tp:taxon-name-part><tp:taxon-name-part taxon-name-part-type="species" reg="nigra">nigra</tp:taxon-name-part></tp:taxon-name></italic> in body dorsum sclerotized; <abbrev xmlns:xlink="http://www.w3.org/1999/xlink" xlink:title="ultimate rostral segment" id="ABBRID0EX2DK" xlink:type="simple">URS</abbrev> long wedge-shaped; short supra-caudal process, but differ from it as follows: dorsum of body ridged, turtle-shaped, venter of abdomen flat and pink in color, appendages black distally, other parts pale in life; in nymphs: body pink or orange in color, appendages black distally, other parts pale (<italic><tp:taxon-name><tp:taxon-name-part taxon-name-part-type="genus" reg="Cavariella">C.</tp:taxon-name-part><tp:taxon-name-part taxon-name-part-type="species" reg="nigra">nigra</tp:taxon-name-part></tp:taxon-name></italic>: dorsum of body flat, venter of abdomen yellowish white in color; appendages black wholly in life; in nymphs: body yellowish white in color, appendages black wholly in life); body dorsum sclerotized and inconsistently black in specimens, spinal area of dorsum dark brown and pleuro-marginal ones of dorsum pale brown in color; the <abbrev xmlns:xlink="http://www.w3.org/1999/xlink" xlink:title="siphunculus" id="ABBRID0EG3DK" xlink:type="simple">SIPH</abbrev> pale brown and same as pleuro-marginal area of dorsum in color (<italic><tp:taxon-name><tp:taxon-name-part taxon-name-part-type="genus" reg="Cavariella">C.</tp:taxon-name-part><tp:taxon-name-part taxon-name-part-type="species" reg="nigra">nigra</tp:taxon-name-part></tp:taxon-name></italic>: body dorsum sclerotized and uniformly black in specimens, the <abbrev xmlns:xlink="http://www.w3.org/1999/xlink" xlink:title="siphunculus" id="ABBRID0EV3DK" xlink:type="simple">SIPH</abbrev> black brown and same as dorsum of body); marginal area of body with semicircular sculptures (<italic><tp:taxon-name><tp:taxon-name-part taxon-name-part-type="genus" reg="Cavariella">C.</tp:taxon-name-part><tp:taxon-name-part taxon-name-part-type="species" reg="nigra">nigra</tp:taxon-name-part></tp:taxon-name></italic>: marginal area of body with papillate tubercles).</p></tp:treatment-sec><tp:treatment-sec sec-type="biology" id="SECID0EE4DK"><title>Biology.</title><p>The species feeds on young stems and leaves of <tp:taxon-name><tp:taxon-name-part taxon-name-part-type="family">Apiaceae</tp:taxon-name-part></tp:taxon-name> (<italic><tp:taxon-name><tp:taxon-name-part taxon-name-part-type="genus" reg="Torilis">Torilis</tp:taxon-name-part></tp:taxon-name></italic>, <italic><tp:taxon-name><tp:taxon-name-part taxon-name-part-type="genus" reg="Cryptotaenia">Cryptotaenia</tp:taxon-name-part></tp:taxon-name></italic>), with ant attendance (Fig. <xref ref-type="fig" rid="F36">36</xref>).</p></tp:treatment-sec><tp:treatment-sec sec-type="distribution" id="SECID0EB5DK"><title>Distribution.</title><p>China (Hubei, Shaanxi).</p></tp:treatment-sec><tp:treatment-sec><!--Section generated to contain objects referenced in tp:taxon-treatment.--><fig id="F36" position="float" orientation="portrait"><object-id xmlns:xlink="http://www.w3.org/1999/xlink" content-type="doi" xlink:type="simple">10.3897/zookeys.1169.98552.figure36</object-id><object-id xmlns:xlink="http://www.w3.org/1999/xlink" content-type="arpha" xlink:type="simple">AB788821-EE7F-5150-AE14-D10D777641A0</object-id><label>Figure 36.</label><caption><p>The ecological habitat photographs of <italic><tp:taxon-name><tp:taxon-name-part taxon-name-part-type="genus" reg="Cavariella">Cavariella</tp:taxon-name-part><tp:taxon-name-part taxon-name-part-type="species" reg="sculptura">sculptura</tp:taxon-name-part></tp:taxon-name></italic> Qiao &amp; Xu, sp. nov. in field <bold>A, B</bold> the apterae and nymphs feeding on tender stems of <tp:taxon-name><tp:taxon-name-part taxon-name-part-type="family">Apiaceae</tp:taxon-name-part></tp:taxon-name> (<italic><tp:taxon-name><tp:taxon-name-part taxon-name-part-type="genus" reg="Torilis">Torilis</tp:taxon-name-part><tp:taxon-name-part taxon-name-part-type="species" reg="scabra">scabra</tp:taxon-name-part></tp:taxon-name></italic>) with ant-attendance <bold>C</bold> one alate, apterae and nymphs feeding on tender stem of <tp:taxon-name><tp:taxon-name-part taxon-name-part-type="family">Apiaceae</tp:taxon-name-part></tp:taxon-name> (<italic><tp:taxon-name><tp:taxon-name-part taxon-name-part-type="genus" reg="Torilis">Torilis</tp:taxon-name-part><tp:taxon-name-part taxon-name-part-type="species" reg="scabra">scabra</tp:taxon-name-part></tp:taxon-name></italic>) <bold>D</bold> the apterae and nymphs feeding on tender stem of <tp:taxon-name><tp:taxon-name-part taxon-name-part-type="family">Apiaceae</tp:taxon-name-part></tp:taxon-name>.</p></caption><graphic xmlns:xlink="http://www.w3.org/1999/xlink" xlink:href="zookeys-1169-235_article-98552__-g036.jpg" position="float" orientation="portrait" xlink:type="simple" id="oo_880483.jpg"><uri content-type="original_file" xlink:type="simple">https://binary.pensoft.net/fig/880483</uri></graphic></fig><table-wrap id="T2" position="float" orientation="portrait"><label>Table 2.</label><caption><p>Morphometric data on species of <italic><tp:taxon-name><tp:taxon-name-part taxon-name-part-type="genus" reg="Cavariella">Cavariella</tp:taxon-name-part></tp:taxon-name></italic> (mm).</p></caption><table id="TID0EUABK" rules="all"><tbody><tr><th rowspan="2" colspan="2">Parts</th><th rowspan="1" colspan="1">
                    <italic>
                      <tp:taxon-name><tp:taxon-name-part taxon-name-part-type="genus" reg="Cavariella">C.</tp:taxon-name-part><tp:taxon-name-part taxon-name-part-type="species" reg="gilgiana">gilgiana</tp:taxon-name-part></tp:taxon-name>
                    </italic>
                  </th><th rowspan="1" colspan="2">
                    <italic>
                      <tp:taxon-name><tp:taxon-name-part taxon-name-part-type="genus" reg="Cavariella">C.</tp:taxon-name-part><tp:taxon-name-part taxon-name-part-type="species" reg="lhasana">lhasana</tp:taxon-name-part></tp:taxon-name>
                    </italic>
                  </th><th rowspan="1" colspan="2"><italic><tp:taxon-name><tp:taxon-name-part taxon-name-part-type="genus" reg="Cavariella">C.</tp:taxon-name-part><tp:taxon-name-part taxon-name-part-type="species" reg="sculptura">sculptura</tp:taxon-name-part></tp:taxon-name></italic> sp. nov.</th></tr><tr><th rowspan="1" colspan="1">Apterous viviparous females (<italic>n</italic> = 5)</th><th rowspan="1" colspan="1">Apterous viviparous females (<italic>n</italic> = 3)</th><th rowspan="1" colspan="1">Alate viviparous females (<italic>n</italic> = 2)</th><th rowspan="1" colspan="1">Apterous viviparous females (<italic>n</italic> = 11)</th><th rowspan="1" colspan="1">Alate viviparous female (<italic>n</italic> = 1)</th></tr><tr><td rowspan="33" colspan="1">Length (mm)</td><td rowspan="1" colspan="1">Body length</td><td rowspan="1" colspan="1">1.248–1.466</td><td rowspan="1" colspan="1">1.748–2.001</td><td rowspan="1" colspan="1">1.702–1.968</td><td rowspan="1" colspan="1">1.941–2.333</td><td rowspan="1" colspan="1">2.185</td></tr><tr><td rowspan="1" colspan="1">Body width</td><td rowspan="1" colspan="1">0.671–0.809</td><td rowspan="1" colspan="1">0.883–1.100</td><td rowspan="1" colspan="1">0.713–0.786</td><td rowspan="1" colspan="1">0.990–1.265</td><td rowspan="1" colspan="1">1.012</td></tr><tr><td rowspan="1" colspan="1">Antennae</td><td rowspan="1" colspan="1">0.418–0.530</td><td rowspan="1" colspan="1">0.701–0.744</td><td rowspan="1" colspan="1">1.110–1.177</td><td rowspan="1" colspan="1">0.700–0.888</td><td rowspan="1" colspan="1">/</td></tr><tr><td rowspan="1" colspan="1"><abbrev xmlns:xlink="http://www.w3.org/1999/xlink" xlink:title="antennal segments" id="ABBRID0E4RCI" xlink:type="simple">Ant</abbrev>. I</td><td rowspan="1" colspan="1">0.054–0.074</td><td rowspan="1" colspan="1">0.064–0.071</td><td rowspan="1" colspan="1">0.074–0.086</td><td rowspan="1" colspan="1">0.076–0.095</td><td rowspan="1" colspan="1">0.088</td></tr><tr><td rowspan="1" colspan="1"><abbrev xmlns:xlink="http://www.w3.org/1999/xlink" xlink:title="antennal segments" id="ABBRID0EVSCI" xlink:type="simple">Ant</abbrev>. II</td><td rowspan="1" colspan="1">0.046–0.061</td><td rowspan="1" colspan="1">0.054–0.060</td><td rowspan="1" colspan="1">0.060–0.063</td><td rowspan="1" colspan="1">0.052–0.064</td><td rowspan="1" colspan="1">0.068</td></tr><tr><td rowspan="1" colspan="1"><abbrev xmlns:xlink="http://www.w3.org/1999/xlink" xlink:title="antennal segments" id="ABBRID0ENTCI" xlink:type="simple">Ant</abbrev>. III</td><td rowspan="1" colspan="1">0.142–0.205</td><td rowspan="1" colspan="1">0.184–0.207</td><td rowspan="1" colspan="1">0.384–0.418</td><td rowspan="1" colspan="1">0.229–0.310</td><td rowspan="1" colspan="1">/</td></tr><tr><td rowspan="1" colspan="1"><abbrev xmlns:xlink="http://www.w3.org/1999/xlink" xlink:title="antennal segments" id="ABBRID0EFUCI" xlink:type="simple">Ant</abbrev>. IV</td><td rowspan="1" colspan="1">0.053–0.074</td><td rowspan="1" colspan="1">0.086–0.092</td><td rowspan="1" colspan="1">0.152–0.162</td><td rowspan="1" colspan="1">0.080–0.128</td><td rowspan="1" colspan="1">/</td></tr><tr><td rowspan="1" colspan="1"><abbrev xmlns:xlink="http://www.w3.org/1999/xlink" xlink:title="antennal segments" id="ABBRID0E4UCI" xlink:type="simple">Ant</abbrev>. V</td><td rowspan="1" colspan="1">/</td><td rowspan="1" colspan="1">0.089–0.104</td><td rowspan="1" colspan="1">0.125–0.149</td><td rowspan="1" colspan="1">0.093–0.107</td><td rowspan="1" colspan="1">/</td></tr><tr><td rowspan="1" colspan="1"><abbrev xmlns:xlink="http://www.w3.org/1999/xlink" xlink:title="antennal segments" id="ABBRID0EVVCI" xlink:type="simple">Ant</abbrev>. Vb / <abbrev xmlns:xlink="http://www.w3.org/1999/xlink" xlink:title="antennal segments" id="ABBRID0EZVCI" xlink:type="simple">Ant</abbrev>. VIb</td><td rowspan="1" colspan="1">0.083–0.098</td><td rowspan="1" colspan="1">0.083–0.105</td><td rowspan="1" colspan="1">0.119–0.130</td><td rowspan="1" colspan="1">0.087–0.111</td><td rowspan="1" colspan="1">/</td></tr><tr><td rowspan="1" colspan="1">
                    <abbrev xmlns:xlink="http://www.w3.org/1999/xlink" xlink:title="processus terminalis" id="ABBRID0ERWCI" xlink:type="simple">PT</abbrev>
                  </td><td rowspan="1" colspan="1">0.032–0.037</td><td rowspan="1" colspan="1">0.113–0.135</td><td rowspan="1" colspan="1">0.186–0.179</td><td rowspan="1" colspan="1">0.103–0.127</td><td rowspan="1" colspan="1">/</td></tr><tr><td rowspan="1" colspan="1">
                    <abbrev xmlns:xlink="http://www.w3.org/1999/xlink" xlink:title="ultimate rostral segment" id="ABBRID0EJXCI" xlink:type="simple">URS</abbrev>
                  </td><td rowspan="1" colspan="1">0.079–0.092</td><td rowspan="1" colspan="1">0.116–0.139</td><td rowspan="1" colspan="1">0.111–0.119</td><td rowspan="1" colspan="1">0.141–0.151</td><td rowspan="1" colspan="1">0.139</td></tr><tr><td rowspan="1" colspan="1">Single arm of mesosternal furca</td><td rowspan="1" colspan="1">0.084–0.099</td><td rowspan="1" colspan="1">0.161</td><td rowspan="1" colspan="1">/</td><td rowspan="1" colspan="1">0.147–0.200</td><td rowspan="1" colspan="1">/</td></tr><tr><td rowspan="1" colspan="1">Hind femur</td><td rowspan="1" colspan="1">0.247–0.291</td><td rowspan="1" colspan="1">0.375–0.413</td><td rowspan="1" colspan="1">0.453–0.524</td><td rowspan="1" colspan="1">0.467–0.536</td><td rowspan="1" colspan="1">0.604</td></tr><tr><td rowspan="1" colspan="1">Hind tibia</td><td rowspan="1" colspan="1">0.376–0.473</td><td rowspan="1" colspan="1">0.651–0.747</td><td rowspan="1" colspan="1">0.894–0.970</td><td rowspan="1" colspan="1">0.738–0.908</td><td rowspan="1" colspan="1">1.118</td></tr><tr><td rowspan="1" colspan="1">
                    <abbrev xmlns:xlink="http://www.w3.org/1999/xlink" xlink:title="second hind tarsal segment" id="ABBRID0E1ZCI" xlink:type="simple">HT II</abbrev>
                  </td><td rowspan="1" colspan="1">0.086–0.099</td><td rowspan="1" colspan="1">0.119–0.130</td><td rowspan="1" colspan="1">0.125–0.127</td><td rowspan="1" colspan="1">0.115–0.131</td><td rowspan="1" colspan="1">0.122</td></tr><tr><td rowspan="1" colspan="1">
                    <abbrev xmlns:xlink="http://www.w3.org/1999/xlink" xlink:title="siphunculus" id="ABBRID0ES1CI" xlink:type="simple">SIPH</abbrev>
                  </td><td rowspan="1" colspan="1">0.227–0.247</td><td rowspan="1" colspan="1">0.319–0.366</td><td rowspan="1" colspan="1">0.297–0.324</td><td rowspan="1" colspan="1">0.354–0.418</td><td rowspan="1" colspan="1">0.278</td></tr><tr><td rowspan="1" colspan="1">
                    <abbrev xmlns:xlink="http://www.w3.org/1999/xlink" xlink:title="basal width of siphunculus" id="ABBRID0EK2CI" xlink:type="simple">BW SIPH</abbrev>
                  </td><td rowspan="1" colspan="1">0.028–0.033</td><td rowspan="1" colspan="1">0.074–0.091</td><td rowspan="1" colspan="1">0.055–0.065</td><td rowspan="1" colspan="1">0.057–0.093</td><td rowspan="1" colspan="1">0.069</td></tr><tr><td rowspan="1" colspan="1">
                    <abbrev xmlns:xlink="http://www.w3.org/1999/xlink" xlink:title="mid-width of siphunculus" id="ABBRID0EC3CI" xlink:type="simple">MW SIPH</abbrev>
                  </td><td rowspan="1" colspan="1">0.023–0.036</td><td rowspan="1" colspan="1">0.049–0.056</td><td rowspan="1" colspan="1">0.026–0.043</td><td rowspan="1" colspan="1">0.052–0.074</td><td rowspan="1" colspan="1">0.047</td></tr><tr><td rowspan="1" colspan="1">SW <abbrev xmlns:xlink="http://www.w3.org/1999/xlink" xlink:title="siphunculus" id="ABBRID0E13CI" xlink:type="simple">SIPH</abbrev></td><td rowspan="1" colspan="1">0.039–0.048</td><td rowspan="1" colspan="1">0.071–0.084</td><td rowspan="1" colspan="1">0.066–0.080</td><td rowspan="1" colspan="1">/</td><td rowspan="1" colspan="1">/</td></tr><tr><td rowspan="1" colspan="1">
                    <abbrev xmlns:xlink="http://www.w3.org/1999/xlink" xlink:title="distal width of siphunculus" id="ABBRID0ER4CI" xlink:type="simple">DW SIPH</abbrev>
                  </td><td rowspan="1" colspan="1">0.027–0.030</td><td rowspan="1" colspan="1">0.039–0.044</td><td rowspan="1" colspan="1">0.041–0.044</td><td rowspan="1" colspan="1">0.041–0.046</td><td rowspan="1" colspan="1">0.036</td></tr><tr><td rowspan="1" colspan="1">Cauda</td><td rowspan="1" colspan="1">0.103–0.128</td><td rowspan="1" colspan="1">0.130–0.182</td><td rowspan="1" colspan="1">0.140–0.143</td><td rowspan="1" colspan="1">0.125–0.158</td><td rowspan="1" colspan="1">0.135</td></tr><tr><td rowspan="1" colspan="1">
                    <abbrev xmlns:xlink="http://www.w3.org/1999/xlink" xlink:title="basal width of cauda" id="ABBRID0E35CI" xlink:type="simple">BW Cauda</abbrev>
                  </td><td rowspan="1" colspan="1">0.075–0.099</td><td rowspan="1" colspan="1">0.094–0.135</td><td rowspan="1" colspan="1">0.088–0.121</td><td rowspan="1" colspan="1">0.107–0.146</td><td rowspan="1" colspan="1">0.069</td></tr><tr><td rowspan="1" colspan="1"><abbrev xmlns:xlink="http://www.w3.org/1999/xlink" xlink:title="hind tibia: mid-width of hind tibia" id="ABBRID0EU6CI" xlink:type="simple">MW</abbrev> Cauda</td><td rowspan="1" colspan="1">0.056–0.069</td><td rowspan="1" colspan="1">0.078–0.088</td><td rowspan="1" colspan="1">0.046–0.047</td><td rowspan="1" colspan="1">0.072–0.085</td><td rowspan="1" colspan="1">0.047</td></tr><tr><td rowspan="1" colspan="1"><abbrev xmlns:xlink="http://www.w3.org/1999/xlink" xlink:title="antennal segments" id="ABBRID0EMADI" xlink:type="simple">Ant</abbrev>. III BD</td><td rowspan="1" colspan="1">0.016–0.023</td><td rowspan="1" colspan="1">0.027–0.029</td><td rowspan="1" colspan="1">0.019–0.023</td><td rowspan="1" colspan="1">0.030–0.037</td><td rowspan="1" colspan="1">0.02</td></tr><tr><td rowspan="1" colspan="1">Hind tibia <abbrev xmlns:xlink="http://www.w3.org/1999/xlink" xlink:title="hind tibia: mid-width of hind tibia" id="ABBRID0EEBDI" xlink:type="simple">MW</abbrev></td><td rowspan="1" colspan="1">0.030–0.036</td><td rowspan="1" colspan="1">0.039–0.056</td><td rowspan="1" colspan="1">0.033–0.043</td><td rowspan="1" colspan="1">0.038–0.048</td><td rowspan="1" colspan="1">0.037</td></tr><tr><td rowspan="1" colspan="1">Cephalic setae</td><td rowspan="1" colspan="1">0.035–0.043</td><td rowspan="1" colspan="1">0.011–0.017</td><td rowspan="1" colspan="1">/</td><td rowspan="1" colspan="1">0.020–0.024</td><td rowspan="1" colspan="1">/</td></tr><tr><td rowspan="1" colspan="1">Setae on Tergite I</td><td rowspan="1" colspan="1">0.032–0.038</td><td rowspan="1" colspan="1">/</td><td rowspan="1" colspan="1">/</td><td rowspan="1" colspan="1">0.013–0.026</td><td rowspan="1" colspan="1">0.016</td></tr><tr><td rowspan="1" colspan="1">Setae on Tergite VIII</td><td rowspan="1" colspan="1">0.033–0.037</td><td rowspan="1" colspan="1">0.019–0.023</td><td rowspan="1" colspan="1">0.016</td><td rowspan="1" colspan="1">0.032–0.045</td><td rowspan="1" colspan="1">0.046</td></tr><tr><td rowspan="1" colspan="1">Setae on <abbrev xmlns:xlink="http://www.w3.org/1999/xlink" xlink:title="antennal segments" id="ABBRID0EUDDI" xlink:type="simple">Ant</abbrev>. I–II</td><td rowspan="1" colspan="1">0.016–0.026</td><td rowspan="1" colspan="1">/</td><td rowspan="1" colspan="1">/</td><td rowspan="1" colspan="1">/</td><td rowspan="1" colspan="1">/</td></tr><tr><td rowspan="1" colspan="1">Setae on <abbrev xmlns:xlink="http://www.w3.org/1999/xlink" xlink:title="antennal segments" id="ABBRID0EMEDI" xlink:type="simple">Ant</abbrev>. III</td><td rowspan="1" colspan="1">0.006–0.008</td><td rowspan="1" colspan="1">0.006–0.008</td><td rowspan="1" colspan="1">0.010–0.012</td><td rowspan="1" colspan="1">0.009–0.012</td><td rowspan="1" colspan="1">/</td></tr><tr><td rowspan="1" colspan="1">Setae on Hind tibia</td><td rowspan="1" colspan="1">0.022–0.029</td><td rowspan="1" colspan="1">0.022–0.027</td><td rowspan="1" colspan="1">0.023–0.028</td><td rowspan="1" colspan="1">0.022–0.035</td><td rowspan="1" colspan="1">0.031</td></tr><tr><td rowspan="1" colspan="1">supra-caudal process on Tergite VIII</td><td rowspan="1" colspan="1">0.090–0.103</td><td rowspan="1" colspan="1">0.075–0.136</td><td rowspan="1" colspan="1">0.026–0.031</td><td rowspan="1" colspan="1">0.063–0.073</td><td rowspan="1" colspan="1">/</td></tr><tr><td rowspan="1" colspan="1">BW of supra-caudal process on Tergite VIII</td><td rowspan="1" colspan="1">0.103–0.130</td><td rowspan="1" colspan="1">0.094–0.120</td><td rowspan="1" colspan="1">0.05</td><td rowspan="1" colspan="1">0.051–0.083</td><td rowspan="1" colspan="1">/</td></tr><tr><td rowspan="17" colspan="1">Ratio (times)</td><td rowspan="1" colspan="1">Body length / Body width</td><td rowspan="1" colspan="1">1.76–1.86</td><td rowspan="1" colspan="1">1.82–1.98</td><td rowspan="1" colspan="1">2.39–2.50</td><td rowspan="1" colspan="1">1.81–2.01</td><td rowspan="1" colspan="1">2.16</td></tr><tr><td rowspan="1" colspan="1">Whole antennae / Body</td><td rowspan="1" colspan="1">0.33–0.38</td><td rowspan="1" colspan="1">0.37–0.42</td><td rowspan="1" colspan="1">0.60–0.65</td><td rowspan="1" colspan="1">0.33–0.41</td><td rowspan="1" colspan="1">/</td></tr><tr><td rowspan="1" colspan="1">Hind femur / <abbrev xmlns:xlink="http://www.w3.org/1999/xlink" xlink:title="antennal segments" id="ABBRID0EGIDI" xlink:type="simple">Ant</abbrev>. III</td><td rowspan="1" colspan="1">1.36–1.74</td><td rowspan="1" colspan="1">1.81–2.17</td><td rowspan="1" colspan="1">1.18–1.25</td><td rowspan="1" colspan="1">1.58–2.10</td><td rowspan="1" colspan="1">/</td></tr><tr><td rowspan="1" colspan="1">Hind tibia / Body</td><td rowspan="1" colspan="1">0.28–0.34</td><td rowspan="1" colspan="1">0.36–0.37</td><td rowspan="1" colspan="1">0.49–0.53</td><td rowspan="1" colspan="1">0.35–0.43</td><td rowspan="1" colspan="1">0.51</td></tr><tr><td rowspan="1" colspan="1"><abbrev xmlns:xlink="http://www.w3.org/1999/xlink" xlink:title="antennal segments" id="ABBRID0ERJDI" xlink:type="simple">Ant</abbrev>. I / <abbrev xmlns:xlink="http://www.w3.org/1999/xlink" xlink:title="antennal segments" id="ABBRID0EVJDI" xlink:type="simple">Ant</abbrev>. III</td><td rowspan="1" colspan="1">0.34–0.43</td><td rowspan="1" colspan="1">0.32–0.35</td><td rowspan="1" colspan="1">0.19–0.21</td><td rowspan="1" colspan="1">0.28–0.39</td><td rowspan="1" colspan="1">/</td></tr><tr><td rowspan="1" colspan="1"><abbrev xmlns:xlink="http://www.w3.org/1999/xlink" xlink:title="antennal segments" id="ABBRID0ENKDI" xlink:type="simple">Ant</abbrev>. II / <abbrev xmlns:xlink="http://www.w3.org/1999/xlink" xlink:title="antennal segments" id="ABBRID0ERKDI" xlink:type="simple">Ant</abbrev>. III</td><td rowspan="1" colspan="1">0.28–0.33</td><td rowspan="1" colspan="1">0.26–0.31</td><td rowspan="1" colspan="1">0.15–0.16</td><td rowspan="1" colspan="1">0.18–0.27</td><td rowspan="1" colspan="1">/</td></tr><tr><td rowspan="1" colspan="1"><abbrev xmlns:xlink="http://www.w3.org/1999/xlink" xlink:title="antennal segments" id="ABBRID0EJLDI" xlink:type="simple">Ant</abbrev>. IV / <abbrev xmlns:xlink="http://www.w3.org/1999/xlink" xlink:title="antennal segments" id="ABBRID0ENLDI" xlink:type="simple">Ant</abbrev>. III</td><td rowspan="1" colspan="1">0.35–0.44</td><td rowspan="1" colspan="1">0.42–0.50</td><td rowspan="1" colspan="1">0.36–0.42</td><td rowspan="1" colspan="1">0.28–0.49</td><td rowspan="1" colspan="1">/</td></tr><tr><td rowspan="1" colspan="1"><abbrev xmlns:xlink="http://www.w3.org/1999/xlink" xlink:title="antennal segments" id="ABBRID0EFMDI" xlink:type="simple">Ant</abbrev>. V / <abbrev xmlns:xlink="http://www.w3.org/1999/xlink" xlink:title="antennal segments" id="ABBRID0EJMDI" xlink:type="simple">Ant</abbrev>. III</td><td rowspan="1" colspan="1">/</td><td rowspan="1" colspan="1">0.46–0.51</td><td rowspan="1" colspan="1">0.33–0.36</td><td rowspan="1" colspan="1">0.36–0.47</td><td rowspan="1" colspan="1">/</td></tr><tr><td rowspan="1" colspan="1"><abbrev xmlns:xlink="http://www.w3.org/1999/xlink" xlink:title="antennal segments" id="ABBRID0EBNDI" xlink:type="simple">Ant</abbrev>. Vb or <abbrev xmlns:xlink="http://www.w3.org/1999/xlink" xlink:title="antennal segments" id="ABBRID0EFNDI" xlink:type="simple">Ant</abbrev>. VIb / <abbrev xmlns:xlink="http://www.w3.org/1999/xlink" xlink:title="antennal segments" id="ABBRID0EJNDI" xlink:type="simple">Ant</abbrev>. III</td><td rowspan="1" colspan="1">0.41–0.59</td><td rowspan="1" colspan="1">0.45–0.51</td><td rowspan="1" colspan="1">0.31</td><td rowspan="1" colspan="1">0.28–0.47</td><td rowspan="1" colspan="1">/</td></tr><tr><td rowspan="1" colspan="1"><abbrev xmlns:xlink="http://www.w3.org/1999/xlink" xlink:title="processus terminalis" id="ABBRID0EBODI" xlink:type="simple">PT</abbrev> / <abbrev xmlns:xlink="http://www.w3.org/1999/xlink" xlink:title="antennal segments" id="ABBRID0EFODI" xlink:type="simple">Ant</abbrev>. III</td><td rowspan="1" colspan="1">0.16–0.23</td><td rowspan="1" colspan="1">0.55–0.72</td><td rowspan="1" colspan="1">0.43–0.48</td><td rowspan="1" colspan="1">0.33–0.55</td><td rowspan="1" colspan="1">/</td></tr><tr><td rowspan="1" colspan="1"><abbrev xmlns:xlink="http://www.w3.org/1999/xlink" xlink:title="processus terminalis" id="ABBRID0E4ODI" xlink:type="simple">PT</abbrev> / <abbrev xmlns:xlink="http://www.w3.org/1999/xlink" xlink:title="antennal segments" id="ABBRID0EBPDI" xlink:type="simple">Ant</abbrev>. Vb or <abbrev xmlns:xlink="http://www.w3.org/1999/xlink" xlink:title="antennal segments" id="ABBRID0EFPDI" xlink:type="simple">Ant</abbrev>. VIb</td><td rowspan="1" colspan="1">0.36–0.40</td><td rowspan="1" colspan="1">1.08–1.59</td><td rowspan="1" colspan="1">1.38–1.56</td><td rowspan="1" colspan="1">1.02–1.25</td><td rowspan="1" colspan="1">/</td></tr><tr><td rowspan="1" colspan="1"><abbrev xmlns:xlink="http://www.w3.org/1999/xlink" xlink:title="ultimate rostral segment" id="ABBRID0E4PDI" xlink:type="simple">URS</abbrev> / <abbrev xmlns:xlink="http://www.w3.org/1999/xlink" xlink:title="basal width of ultimate rostral segment" id="ABBRID0EBQDI" xlink:type="simple">BW URS</abbrev></td><td rowspan="1" colspan="1">1.46–1.98</td><td rowspan="1" colspan="1">1.63–1.87</td><td rowspan="1" colspan="1">2.09</td><td rowspan="1" colspan="1">2.39–3.33</td><td rowspan="1" colspan="1">2.24</td></tr><tr><td rowspan="1" colspan="1"><abbrev xmlns:xlink="http://www.w3.org/1999/xlink" xlink:title="ultimate rostral segment" id="ABBRID0EYQDI" xlink:type="simple">URS</abbrev> / <abbrev xmlns:xlink="http://www.w3.org/1999/xlink" xlink:title="second hind tarsal segment" id="ABBRID0E3QDI" xlink:type="simple">HT II</abbrev></td><td rowspan="1" colspan="1">0.86–0.96</td><td rowspan="1" colspan="1">0.94–1.07</td><td rowspan="1" colspan="1">0.89–0.94</td><td rowspan="1" colspan="1">1.08–1.25</td><td rowspan="1" colspan="1">1.14</td></tr><tr><td rowspan="1" colspan="1">Cauda / <abbrev xmlns:xlink="http://www.w3.org/1999/xlink" xlink:title="basal width of cauda" id="ABBRID0ETRDI" xlink:type="simple">BW Cauda</abbrev></td><td rowspan="1" colspan="1">1.13–1.42</td><td rowspan="1" colspan="1">1.24–1.38</td><td rowspan="1" colspan="1">1.16–1.63</td><td rowspan="1" colspan="1">0.94–1.45</td><td rowspan="1" colspan="1">1.06</td></tr><tr><td rowspan="1" colspan="1">Cauda / <abbrev xmlns:xlink="http://www.w3.org/1999/xlink" xlink:title="hind tibia: mid-width of hind tibia" id="ABBRID0EKSDI" xlink:type="simple">MW</abbrev> Cauda</td><td rowspan="1" colspan="1">1.70–2.04</td><td rowspan="1" colspan="1">1.60–2.07</td><td rowspan="1" colspan="1">3.04</td><td rowspan="1" colspan="1">1.74–2.08</td><td rowspan="1" colspan="1">2.5</td></tr><tr><td rowspan="1" colspan="1">Cephalic setae / <abbrev xmlns:xlink="http://www.w3.org/1999/xlink" xlink:title="antennal segments" id="ABBRID0ECTDI" xlink:type="simple">Ant</abbrev>. III BD</td><td rowspan="1" colspan="1">1.74–2.38</td><td rowspan="1" colspan="1">0.41–0.63</td><td rowspan="1" colspan="1">/</td><td rowspan="1" colspan="1">0.65–0.77</td><td rowspan="1" colspan="1">/</td></tr><tr><td rowspan="1" colspan="1">Setae on Tergite I / <abbrev xmlns:xlink="http://www.w3.org/1999/xlink" xlink:title="antennal segments" id="ABBRID0E1TDI" xlink:type="simple">Ant</abbrev>. III BD</td><td rowspan="1" colspan="1">1.39–2.00</td><td rowspan="1" colspan="1">/</td><td rowspan="1" colspan="1">/</td><td rowspan="1" colspan="1">0.55–0.84</td><td rowspan="1" colspan="1">/</td></tr><tr><td rowspan="12" colspan="1">Ratio (times)</td><td rowspan="1" colspan="1">Setae on Tergite VIII / <abbrev xmlns:xlink="http://www.w3.org/1999/xlink" xlink:title="antennal segments" id="ABBRID0EVUDI" xlink:type="simple">Ant</abbrev>. III BD</td><td rowspan="1" colspan="1">1.57–2.31</td><td rowspan="1" colspan="1">0.69–0.85</td><td rowspan="1" colspan="1">0.84</td><td rowspan="1" colspan="1">1.00–1.45</td><td rowspan="1" colspan="1">2.3</td></tr><tr><td rowspan="1" colspan="1">Setae on ANT. III / ANT. III BD</td><td rowspan="1" colspan="1">0.26–0.42</td><td rowspan="1" colspan="1">0.22–0.28</td><td rowspan="1" colspan="1">0.52–0.53</td><td rowspan="1" colspan="1">0.28–0.38</td><td rowspan="1" colspan="1">/</td></tr><tr><td rowspan="1" colspan="1">Setae on hind tibia / Hind tibia <abbrev xmlns:xlink="http://www.w3.org/1999/xlink" xlink:title="hind tibia: mid-width of hind tibia" id="ABBRID0EAWDI" xlink:type="simple">MW</abbrev></td><td rowspan="1" colspan="1">0.61–0.83</td><td rowspan="1" colspan="1">0.48–0.56</td><td rowspan="1" colspan="1">0.65–0.70</td><td rowspan="1" colspan="1">0.46–0.78</td><td rowspan="1" colspan="1">0.84</td></tr><tr><td rowspan="1" colspan="1"><abbrev xmlns:xlink="http://www.w3.org/1999/xlink" xlink:title="siphunculus" id="ABBRID0EXWDI" xlink:type="simple">SIPH</abbrev> / Body</td><td rowspan="1" colspan="1">0.17–0.19</td><td rowspan="1" colspan="1">0.18–0.19</td><td rowspan="1" colspan="1">0.17–0.18</td><td rowspan="1" colspan="1">0.16–0.20</td><td rowspan="1" colspan="1">0.13</td></tr><tr><td rowspan="1" colspan="1"><abbrev xmlns:xlink="http://www.w3.org/1999/xlink" xlink:title="siphunculus" id="ABBRID0EPXDI" xlink:type="simple">SIPH</abbrev> / Cauda</td><td rowspan="1" colspan="1">1.93–2.36</td><td rowspan="1" colspan="1">2.01–2.45</td><td rowspan="1" colspan="1">2.08–2.31</td><td rowspan="1" colspan="1">2.41–2.98</td><td rowspan="1" colspan="1">2.06</td></tr><tr><td rowspan="1" colspan="1"><abbrev xmlns:xlink="http://www.w3.org/1999/xlink" xlink:title="siphunculus" id="ABBRID0EHYDI" xlink:type="simple">SIPH</abbrev> / <abbrev xmlns:xlink="http://www.w3.org/1999/xlink" xlink:title="antennal segments" id="ABBRID0ELYDI" xlink:type="simple">Ant</abbrev>. III</td><td rowspan="1" colspan="1">1.20–1.71</td><td rowspan="1" colspan="1">1.54–1.93</td><td rowspan="1" colspan="1">0.77–078</td><td rowspan="1" colspan="1">1.17–1.78</td><td rowspan="1" colspan="1">/</td></tr><tr><td rowspan="1" colspan="1"><abbrev xmlns:xlink="http://www.w3.org/1999/xlink" xlink:title="siphunculus" id="ABBRID0EDZDI" xlink:type="simple">SIPH</abbrev> / <abbrev xmlns:xlink="http://www.w3.org/1999/xlink" xlink:title="basal width of siphunculus" id="ABBRID0EHZDI" xlink:type="simple">BW SIPH</abbrev></td><td rowspan="1" colspan="1">7.36–8.57</td><td rowspan="1" colspan="1">4.02–4.81</td><td rowspan="1" colspan="1">4.99–5.40</td><td rowspan="1" colspan="1">4.01–7.16</td><td rowspan="1" colspan="1">4.03</td></tr><tr><td rowspan="1" colspan="1"><abbrev xmlns:xlink="http://www.w3.org/1999/xlink" xlink:title="siphunculus" id="ABBRID0E5ZDI" xlink:type="simple">SIPH</abbrev> / <abbrev xmlns:xlink="http://www.w3.org/1999/xlink" xlink:title="mid-width of siphunculus" id="ABBRID0EC1DI" xlink:type="simple">MW SIPH</abbrev></td><td rowspan="1" colspan="1">6.69–10.43</td><td rowspan="1" colspan="1">5.70–7.47</td><td rowspan="1" colspan="1">7.54–11.42</td><td rowspan="1" colspan="1">5.04–7.59</td><td rowspan="1" colspan="1">5.92</td></tr><tr><td rowspan="1" colspan="1"><abbrev xmlns:xlink="http://www.w3.org/1999/xlink" xlink:title="siphunculus" id="ABBRID0EZ1DI" xlink:type="simple">SIPH</abbrev> / SW <abbrev xmlns:xlink="http://www.w3.org/1999/xlink" xlink:title="siphunculus" id="ABBRID0E41DI" xlink:type="simple">SIPH</abbrev></td><td rowspan="1" colspan="1">5.04–6.33</td><td rowspan="1" colspan="1">3.80–5.15</td><td rowspan="1" colspan="1">4.05–4.50</td><td rowspan="1" colspan="1">/</td><td rowspan="1" colspan="1">/</td></tr><tr><td rowspan="1" colspan="1"><abbrev xmlns:xlink="http://www.w3.org/1999/xlink" xlink:title="siphunculus" id="ABBRID0EU2DI" xlink:type="simple">SIPH</abbrev> / <abbrev xmlns:xlink="http://www.w3.org/1999/xlink" xlink:title="distal width of siphunculus" id="ABBRID0EY2DI" xlink:type="simple">DW SIPH</abbrev></td><td rowspan="1" colspan="1">7.57–8.93</td><td rowspan="1" colspan="1">7.25–9.38</td><td rowspan="1" colspan="1">6.75–7.90</td><td rowspan="1" colspan="1">7.87–9.95</td><td rowspan="1" colspan="1">7.72</td></tr><tr><td rowspan="1" colspan="1">Single arm of Mesosternal furca / <abbrev xmlns:xlink="http://www.w3.org/1999/xlink" xlink:title="antennal segments" id="ABBRID0EP3DI" xlink:type="simple">Ant</abbrev>. III</td><td rowspan="1" colspan="1">0.43–0.63</td><td rowspan="1" colspan="1">0.88</td><td rowspan="1" colspan="1">/</td><td rowspan="1" colspan="1">0.76</td><td rowspan="1" colspan="1">/</td></tr><tr><td rowspan="1" colspan="1">supra-caudal process on Tergite VIII / Cauda</td><td rowspan="1" colspan="1">0.70–1.00</td><td rowspan="1" colspan="1">0.78–0.90</td><td rowspan="1" colspan="1">0.19–0.22</td><td rowspan="1" colspan="1">0.47</td><td rowspan="1" colspan="1">/</td></tr></tbody></table></table-wrap></tp:treatment-sec></tp:taxon-treatment>
