# Supplementary material for: ﻿Cavariella Del Guercio (Hemiptera, Aphidinae, Macrosiphini) in China, with a new species, new synonymies, and first country records
Source: Zookeys. 2023 Jul 18;1169:235–92. doi: 10.3897/zookeys.1169.98552 (PMC10369453; doi:10.3897/zookeys.1169.98552)
Supplement: XML Treatment for Cavariellinepicauda [file zookeys.1169.98552-treatment19.xml]

<!DOCTYPE tp:taxon-treatment
  PUBLIC "-//TaxonX//DTD Taxonomic Treatment Publishing DTD v0 20100105//EN" "tax-treatment-NSO.dtd">
<tp:taxon-treatment xmlns:tp="http://www.plazi.org/taxpub"><tp:treatment-meta><kwd-group><label>Taxon classification</label><kwd>
              <named-content content-type="kingdom">Animalia</named-content>
            </kwd><kwd>
              <named-content content-type="order">Hemiptera</named-content>
            </kwd><kwd>
              <named-content content-type="family">Aphididae</named-content>
            </kwd></kwd-group><mixed-citation publication-type="journal"><person-group><name><surname>Xu</surname><given-names>Ying</given-names></name><name><surname>Chen</surname><given-names>Jing</given-names></name><name><surname>Jiang</surname><given-names>Li-Yun</given-names></name><name><surname>Qiao</surname><given-names>Ge-Xia</given-names></name></person-group><article-title><italic>﻿<tp:taxon-name><tp:taxon-name-part taxon-name-part-type="genus" reg="Cavariella">Cavariella</tp:taxon-name-part></tp:taxon-name></italic> Del Guercio (<tp:taxon-name><tp:taxon-name-part taxon-name-part-type="order">Hemiptera</tp:taxon-name-part></tp:taxon-name>, <tp:taxon-name><tp:taxon-name-part taxon-name-part-type="subfamily">Aphidinae</tp:taxon-name-part></tp:taxon-name>, <tp:taxon-name><tp:taxon-name-part taxon-name-part-type="tribe">Macrosiphini</tp:taxon-name-part></tp:taxon-name>) in China, with a new species, new synonymies, and first country records</article-title><source>Zookeys</source><day>18</day><month>07</month><year>2023</year><volume>1169</volume><fpage>235</fpage><lpage>292</lpage><pub-id pub-id-type="doi">10.3897/zookeys.1169.98552</pub-id></mixed-citation></tp:treatment-meta><tp:nomenclature><label>Subgenus ﻿</label><tp:taxon-name>
            <object-id xmlns:xlink="http://www.w3.org/1999/xlink" content-type="arpha" xlink:type="simple">8873F948-EA00-5B6E-8CCE-9B3512C61362</object-id>
            <tp:taxon-name-part taxon-name-part-type="genus" reg="Cavariella"/>
            <tp:taxon-name-part taxon-name-part-type="subgenus" reg="Cavariellinepicauda">Cavariellinepicauda</tp:taxon-name-part>
          </tp:taxon-name><tp:taxon-authority>Ivanovskaja, 1980</tp:taxon-authority><tp:nomenclature-citation-list><tp:nomenclature-citation><tp:taxon-name>
                <tp:taxon-name-part taxon-name-part-type="genus" reg="Cavariellinepicauda">Cavariellinepicauda</tp:taxon-name-part>
              </tp:taxon-name><comment>Ivanovskaja, 1980: 79.</comment></tp:nomenclature-citation></tp:nomenclature-citation-list></tp:nomenclature><tp:treatment-sec sec-type="diagnosis" id="SECID0EU6DK"><title>Diagnosis.</title><p>The species of the subgenus mostly feed on <tp:taxon-name><tp:taxon-name-part taxon-name-part-type="family">Apiaceae</tp:taxon-name-part></tp:taxon-name> and are covered with wax in life (Fig. <xref ref-type="fig" rid="F37">37</xref>). In collected specimens, abdominal tergites I–IV often have circular marginal tubercles; <abbrev xmlns:xlink="http://www.w3.org/1999/xlink" xlink:title="abdominal tergite VIII" id="ABBRID0EDAEK" xlink:type="simple">ABD TERG VIII</abbrev> with indistinct supra-caudal process, shorter than <abbrev xmlns:xlink="http://www.w3.org/1999/xlink" xlink:title="antennal segments" id="ABBRID0EHAEK" xlink:type="simple">Ant</abbrev>. II; rostrum long, sometimes reaching abdominal tergite IV, <abbrev xmlns:xlink="http://www.w3.org/1999/xlink" xlink:title="ultimate rostral segment" id="ABBRID0ELAEK" xlink:type="simple">URS</abbrev> elongated wedge-shaped; cauda tongue-shaped, with &gt; 8 setae; SPHI long cylindrical, with distinct flange, not swollen.</p><fig id="F27" position="float" orientation="portrait"><object-id xmlns:xlink="http://www.w3.org/1999/xlink" content-type="doi" xlink:type="simple">10.3897/zookeys.1169.98552.figure27</object-id><object-id xmlns:xlink="http://www.w3.org/1999/xlink" content-type="arpha" xlink:type="simple">DD059AAD-0B21-5391-9090-F7B9583C5F30</object-id><label>Figure 27.</label><caption><p><tp:taxon-name><tp:taxon-name-part taxon-name-part-type="genus" reg="Cavariella">Cavariella</tp:taxon-name-part> (<tp:taxon-name-part taxon-name-part-type="subgenus" reg="Cavariellinepicauda">Cavariellinepicauda</tp:taxon-name-part>) <tp:taxon-name-part taxon-name-part-type="species" reg="cicutisucta">cicutisucta</tp:taxon-name-part></tp:taxon-name> Qiao. Apterous viviparous female: <bold>A</bold> dorsal view of body <bold>B</bold> dorsal view of head <bold>C</bold> antenna <bold>D</bold> ultimate rostral segment <bold>E</bold> marginal tubercle of prothorax notum <bold>F</bold> hind tibiae <bold>G</bold> marginal tubercle of abdominal tergite I <bold>H</bold> marginal tubercles of abdominal tergites I–III <bold>I</bold> abdominal tergites II–VIII <bold>J</bold> siphunculus <bold>K</bold> cauda. Scale bars: 0.10 mm.</p></caption><graphic xmlns:xlink="http://www.w3.org/1999/xlink" xlink:href="zookeys-1169-235_article-98552__-g027.jpg" position="float" orientation="portrait" xlink:type="simple" id="oo_880474.jpg"><uri content-type="original_file" xlink:type="simple">https://binary.pensoft.net/fig/880474</uri></graphic></fig></tp:treatment-sec><tp:treatment-sec sec-type="comments" id="SECID0EACEK"><title>Comments.</title><p>The subgenus contains five species, with only two species distributed in China. <italic><tp:taxon-name><tp:taxon-name-part taxon-name-part-type="genus" reg="Cavariella">Cavariella</tp:taxon-name-part><tp:taxon-name-part taxon-name-part-type="species" reg="largispiracula">largispiracula</tp:taxon-name-part></tp:taxon-name></italic> Zhang, Chen, Zhong &amp; Li, 1999 is considered as a junior synonym of <italic><tp:taxon-name><tp:taxon-name-part taxon-name-part-type="genus" reg="Cavariella">Cavariella</tp:taxon-name-part><tp:taxon-name-part taxon-name-part-type="species" reg="sapporoensis">sapporoensis</tp:taxon-name-part></tp:taxon-name></italic> Takahashi, 1961. <italic><tp:taxon-name><tp:taxon-name-part taxon-name-part-type="genus" reg="Cavariella">Cavariella</tp:taxon-name-part><tp:taxon-name-part taxon-name-part-type="species" reg="hidaensis">hidaensis</tp:taxon-name-part></tp:taxon-name></italic> Takahashi, 1961 should be removed to <italic><tp:taxon-name><tp:taxon-name-part taxon-name-part-type="genus" reg="Elatobium">Elatobium</tp:taxon-name-part></tp:taxon-name></italic> Mordvilko, 1914 based morphological and molecular data.</p></tp:treatment-sec><tp:treatment-sec><!--Section generated to contain objects referenced in tp:taxon-treatment.--><fig id="F37" position="float" orientation="portrait"><object-id xmlns:xlink="http://www.w3.org/1999/xlink" content-type="doi" xlink:type="simple">10.3897/zookeys.1169.98552.figure37</object-id><object-id xmlns:xlink="http://www.w3.org/1999/xlink" content-type="arpha" xlink:type="simple">03736CCF-FE6F-5992-89EE-91DFCE3C2B36</object-id><label>Figure 37.</label><caption><p>The ecological photos of <tp:taxon-name><tp:taxon-name-part taxon-name-part-type="genus" reg="Cavariella">Cavariella</tp:taxon-name-part> (<tp:taxon-name-part taxon-name-part-type="subgenus" reg="Cavariellinepicauda">Cavariellinepicauda</tp:taxon-name-part>)</tp:taxon-name> in field <bold>A</bold> one alate, apterae and nymphs of <italic><tp:taxon-name><tp:taxon-name-part taxon-name-part-type="genus" reg="Cavariella">Cavariella</tp:taxon-name-part><tp:taxon-name-part taxon-name-part-type="species" reg="cicutisucta">cicutisucta</tp:taxon-name-part></tp:taxon-name></italic> Qiao feeding on tender stem of <tp:taxon-name><tp:taxon-name-part taxon-name-part-type="family">Apiaceae</tp:taxon-name-part></tp:taxon-name><bold>B</bold> the apterae and nymphs of <italic><tp:taxon-name><tp:taxon-name-part taxon-name-part-type="genus" reg="Cavariella">Cavariella</tp:taxon-name-part><tp:taxon-name-part taxon-name-part-type="species" reg="sapporoensis">sapporoensis</tp:taxon-name-part></tp:taxon-name></italic> Takahashi feeding on tender stem of <tp:taxon-name><tp:taxon-name-part taxon-name-part-type="family">Apiaceae</tp:taxon-name-part></tp:taxon-name> C the apterae and nymphs of <italic><tp:taxon-name><tp:taxon-name-part taxon-name-part-type="genus" reg="Cavariella">Cavariella</tp:taxon-name-part><tp:taxon-name-part taxon-name-part-type="species" reg="sapporoensis">sapporoensis</tp:taxon-name-part></tp:taxon-name></italic> feeding on tender stem of <tp:taxon-name><tp:taxon-name-part taxon-name-part-type="family">Apiaceae</tp:taxon-name-part></tp:taxon-name> with ant-attendance <bold>D</bold> one alate of <italic><tp:taxon-name><tp:taxon-name-part taxon-name-part-type="genus" reg="Cavariella">Cavariella</tp:taxon-name-part><tp:taxon-name-part taxon-name-part-type="species" reg="sapporoensis">sapporoensis</tp:taxon-name-part></tp:taxon-name></italic> feeding on tender stem of <tp:taxon-name><tp:taxon-name-part taxon-name-part-type="family">Apiaceae</tp:taxon-name-part></tp:taxon-name>.</p></caption><graphic xmlns:xlink="http://www.w3.org/1999/xlink" xlink:href="zookeys-1169-235_article-98552__-g037.jpg" position="float" orientation="portrait" xlink:type="simple" id="oo_880484.jpg"><uri content-type="original_file" xlink:type="simple">https://binary.pensoft.net/fig/880484</uri></graphic></fig></tp:treatment-sec></tp:taxon-treatment>
