# Supplementary material for: ﻿Cavariella Del Guercio (Hemiptera, Aphidinae, Macrosiphini) in China, with a new species, new synonymies, and first country records
Source: Zookeys. 2023 Jul 18;1169:235–92. doi: 10.3897/zookeys.1169.98552 (PMC10369453; doi:10.3897/zookeys.1169.98552)
Supplement: XML Treatment for Cavariella (Cavariellinepicauda) cicutisucta [file zookeys.1169.98552-treatment20.xml]

<!DOCTYPE tp:taxon-treatment
  PUBLIC "-//TaxonX//DTD Taxonomic Treatment Publishing DTD v0 20100105//EN" "tax-treatment-NSO.dtd">
<tp:taxon-treatment xmlns:tp="http://www.plazi.org/taxpub"><tp:treatment-meta><kwd-group><label>Taxon classification</label><kwd>
              <named-content content-type="kingdom">Animalia</named-content>
            </kwd><kwd>
              <named-content content-type="order">Hemiptera</named-content>
            </kwd><kwd>
              <named-content content-type="family">Aphididae</named-content>
            </kwd></kwd-group><mixed-citation publication-type="journal"><person-group><name><surname>Xu</surname><given-names>Ying</given-names></name><name><surname>Chen</surname><given-names>Jing</given-names></name><name><surname>Jiang</surname><given-names>Li-Yun</given-names></name><name><surname>Qiao</surname><given-names>Ge-Xia</given-names></name></person-group><article-title><italic>﻿<tp:taxon-name><tp:taxon-name-part taxon-name-part-type="genus" reg="Cavariella">Cavariella</tp:taxon-name-part></tp:taxon-name></italic> Del Guercio (<tp:taxon-name><tp:taxon-name-part taxon-name-part-type="order">Hemiptera</tp:taxon-name-part></tp:taxon-name>, <tp:taxon-name><tp:taxon-name-part taxon-name-part-type="subfamily">Aphidinae</tp:taxon-name-part></tp:taxon-name>, <tp:taxon-name><tp:taxon-name-part taxon-name-part-type="tribe">Macrosiphini</tp:taxon-name-part></tp:taxon-name>) in China, with a new species, new synonymies, and first country records</article-title><source>Zookeys</source><day>18</day><month>07</month><year>2023</year><volume>1169</volume><fpage>235</fpage><lpage>292</lpage><pub-id pub-id-type="doi">10.3897/zookeys.1169.98552</pub-id></mixed-citation></tp:treatment-meta><tp:nomenclature><label>﻿</label><tp:taxon-name><object-id xmlns:xlink="http://www.w3.org/1999/xlink" content-type="arpha" xlink:type="simple">62AC48A5-2E71-5B2D-AB4E-D087E3416990</object-id><tp:taxon-name-part taxon-name-part-type="genus" reg="Cavariella">Cavariella</tp:taxon-name-part> (<tp:taxon-name-part taxon-name-part-type="subgenus" reg="Cavariellinepicauda">Cavariellinepicauda</tp:taxon-name-part>) <tp:taxon-name-part taxon-name-part-type="species" reg="cicutisucta">cicutisucta</tp:taxon-name-part></tp:taxon-name><tp:taxon-authority>Qiao, 2005</tp:taxon-authority><xref ref-type="fig" rid="F27">Figs 27</xref><xref ref-type="fig" rid="F28">, 28</xref><xref ref-type="fig" rid="F37">, 37A</xref><tp:nomenclature-citation-list><tp:nomenclature-citation><tp:taxon-name><tp:taxon-name-part taxon-name-part-type="genus" reg="Cavariella">Cavariella</tp:taxon-name-part> (<tp:taxon-name-part taxon-name-part-type="subgenus" reg="Cavariellinepicauda">Cavariellinepicauda</tp:taxon-name-part>) <tp:taxon-name-part taxon-name-part-type="species" reg="cicutisucta">cicutisucta</tp:taxon-name-part></tp:taxon-name><comment>Qiao in <xref ref-type="bibr" rid="B19">Qiao et al. 2005</xref>: 331.</comment></tp:nomenclature-citation></tp:nomenclature-citation-list></tp:nomenclature><tp:treatment-sec sec-type="Types examined" id="SECID0EYFEK"><title>Types examined.</title><p><bold><italic>Holotype</italic></bold>: one <abbrev xmlns:xlink="http://www.w3.org/1999/xlink" xlink:title="apterous viviparous female" id="ABBRID0EDGEK" xlink:type="simple">ap. viv. fem</abbrev>., <bold>China: Shanxi</bold>, 18.VII.2000, No. Y8507-1-1-1, on <italic><tp:taxon-name><tp:taxon-name-part taxon-name-part-type="genus" reg="Cicuta">Cicuta</tp:taxon-name-part><tp:taxon-name-part taxon-name-part-type="species" reg="virosa">virosa</tp:taxon-name-part></tp:taxon-name></italic>, coll. L.J. Zhang.</p></tp:treatment-sec><tp:treatment-sec sec-type="material" id="SECID0EUGEK"><title>Other specimens examined.</title><p>three ap. viv. fems. and one <abbrev xmlns:xlink="http://www.w3.org/1999/xlink" xlink:title="alate viviparous female" id="ABBRID0E1GEK" xlink:type="simple">ala. viv. fem</abbrev>. (slides), one <abbrev xmlns:xlink="http://www.w3.org/1999/xlink" xlink:title="apterous viviparous female" id="ABBRID0E5GEK" xlink:type="simple">ap. viv. fem</abbrev>. (COI: <ext-link xmlns:xlink="http://www.w3.org/1999/xlink" xlink:href="OP956123" ext-link-type="gen" xlink:type="simple">OP956123</ext-link>), <bold>Guizhou</bold>, 27.VII.2014, No. 33648, on <tp:taxon-name><tp:taxon-name-part taxon-name-part-type="family">Apiaceae</tp:taxon-name-part></tp:taxon-name>, coll. F.F. Niu and Y.Q. Li.</p></tp:treatment-sec><tp:treatment-sec sec-type="diagnosis" id="SECID0EOHEK"><title>Diagnosis.</title><p>Body white, covered with wax in life (Fig. <xref ref-type="fig" rid="F37">37A</xref>); thoracic nota and abdominal tergites I–IV each with one pair of circular marginal tubercles (Fig. <xref ref-type="fig" rid="F27">27E, G, H</xref>); thoracic nota and abdominal tergites I–IV each with one or two pairs of pale brown marginal sclerites, tergites V and VI often with small brown spino-pleural sclerites, tergites VII and VIII each with a brown sclerotic band (Fig. <xref ref-type="fig" rid="F27">27I</xref>); dorsal setae short and blunt; rostrum reaching abdominal tergite III, <abbrev xmlns:xlink="http://www.w3.org/1999/xlink" xlink:title="ultimate rostral segment" id="ABBRID0EAIEK" xlink:type="simple">URS</abbrev> elongate wedge-shaped, with five or six secondary setae (Fig. <xref ref-type="fig" rid="F27">27D</xref>); cauda tongue-shaped (Fig. <xref ref-type="fig" rid="F27">27K</xref>), with 8–13 setae (<xref ref-type="bibr" rid="B19">Qiao et al. 2005</xref>).</p><fig id="F28" position="float" orientation="portrait"><object-id xmlns:xlink="http://www.w3.org/1999/xlink" content-type="doi" xlink:type="simple">10.3897/zookeys.1169.98552.figure28</object-id><object-id xmlns:xlink="http://www.w3.org/1999/xlink" content-type="arpha" xlink:type="simple">34BD74C5-6FFD-5DC0-AB3E-8715F2DFEE0B</object-id><label>Figure 28.</label><caption><p><tp:taxon-name><tp:taxon-name-part taxon-name-part-type="genus" reg="Cavariella">Cavariella</tp:taxon-name-part> (<tp:taxon-name-part taxon-name-part-type="subgenus" reg="Cavariellinepicauda">Cavariellinepicauda</tp:taxon-name-part>) <tp:taxon-name-part taxon-name-part-type="species" reg="cicutisucta">cicutisucta</tp:taxon-name-part></tp:taxon-name> Qiao. Alate viviparous female: <bold>A</bold> dorsal view of body <bold>B</bold> antenna <bold>C</bold> siphunculus <bold>D</bold> supra-caudal process on abdominal tergite VIII <bold>E</bold> cauda and anal plate <bold>F</bold> genital plate. Scale bars: 0.10 mm.</p></caption><graphic xmlns:xlink="http://www.w3.org/1999/xlink" xlink:href="zookeys-1169-235_article-98552__-g028.jpg" position="float" orientation="portrait" xlink:type="simple" id="oo_880475.jpg"><uri content-type="original_file" xlink:type="simple">https://binary.pensoft.net/fig/880475</uri></graphic></fig></tp:treatment-sec><tp:treatment-sec sec-type="comments" id="SECID0EXJEK"><title>Comment.</title><p>The species resembles <italic><tp:taxon-name><tp:taxon-name-part taxon-name-part-type="genus" reg="Cavariella">Cavariella</tp:taxon-name-part><tp:taxon-name-part taxon-name-part-type="species" reg="sapporoensis">sapporoensis</tp:taxon-name-part></tp:taxon-name></italic>, but the main differences between the two species are as follows: abdominal tergites I–IV sclerotized, tergites VII and VIII each with a brown sclerotic band (<italic><tp:taxon-name><tp:taxon-name-part taxon-name-part-type="genus" reg="Cavariella">C.</tp:taxon-name-part><tp:taxon-name-part taxon-name-part-type="species" reg="sapporoensis">sapporoensis</tp:taxon-name-part></tp:taxon-name></italic>: only abdominal tergites VII and VIII sometimes with a brown sclerotic band); dorsal setae short and blunt (<italic><tp:taxon-name><tp:taxon-name-part taxon-name-part-type="genus" reg="Cavariella">C.</tp:taxon-name-part><tp:taxon-name-part taxon-name-part-type="species" reg="sapporoensis">sapporoensis</tp:taxon-name-part></tp:taxon-name></italic>: dorsal setae very long and pointed, curved distally).</p></tp:treatment-sec><tp:treatment-sec sec-type="biology" id="SECID0E5KEK"><title>Biology.</title><p>The species feeds on undersides of leaves near the roots of <tp:taxon-name><tp:taxon-name-part taxon-name-part-type="family">Apiaceae</tp:taxon-name-part></tp:taxon-name> (<italic><tp:taxon-name><tp:taxon-name-part taxon-name-part-type="genus" reg="Cicuta">Cicuta</tp:taxon-name-part><tp:taxon-name-part taxon-name-part-type="species" reg="virosa">virosa</tp:taxon-name-part></tp:taxon-name></italic>) and is with ant attendance (Fig. <xref ref-type="fig" rid="F37">37A</xref>) (<xref ref-type="bibr" rid="B19">Qiao et al. 2005</xref>).</p></tp:treatment-sec><tp:treatment-sec sec-type="distribution" id="SECID0E3LEK"><title>Distribution.</title><p>China (Guizhou, Shanxi).</p></tp:treatment-sec><tp:treatment-sec><!--Section generated to contain objects referenced in tp:taxon-treatment.--><fig id="F27" position="float" orientation="portrait"><object-id xmlns:xlink="http://www.w3.org/1999/xlink" content-type="doi" xlink:type="simple">10.3897/zookeys.1169.98552.figure27</object-id><object-id xmlns:xlink="http://www.w3.org/1999/xlink" content-type="arpha" xlink:type="simple">DD059AAD-0B21-5391-9090-F7B9583C5F30</object-id><label>Figure 27.</label><caption><p><tp:taxon-name><tp:taxon-name-part taxon-name-part-type="genus" reg="Cavariella">Cavariella</tp:taxon-name-part> (<tp:taxon-name-part taxon-name-part-type="subgenus" reg="Cavariellinepicauda">Cavariellinepicauda</tp:taxon-name-part>) <tp:taxon-name-part taxon-name-part-type="species" reg="cicutisucta">cicutisucta</tp:taxon-name-part></tp:taxon-name> Qiao. Apterous viviparous female: <bold>A</bold> dorsal view of body <bold>B</bold> dorsal view of head <bold>C</bold> antenna <bold>D</bold> ultimate rostral segment <bold>E</bold> marginal tubercle of prothorax notum <bold>F</bold> hind tibiae <bold>G</bold> marginal tubercle of abdominal tergite I <bold>H</bold> marginal tubercles of abdominal tergites I–III <bold>I</bold> abdominal tergites II–VIII <bold>J</bold> siphunculus <bold>K</bold> cauda. Scale bars: 0.10 mm.</p></caption><graphic xmlns:xlink="http://www.w3.org/1999/xlink" xlink:href="zookeys-1169-235_article-98552__-g027.jpg" position="float" orientation="portrait" xlink:type="simple" id="oo_880474.jpg"><uri content-type="original_file" xlink:type="simple">https://binary.pensoft.net/fig/880474</uri></graphic></fig><fig id="F37" position="float" orientation="portrait"><object-id xmlns:xlink="http://www.w3.org/1999/xlink" content-type="doi" xlink:type="simple">10.3897/zookeys.1169.98552.figure37</object-id><object-id xmlns:xlink="http://www.w3.org/1999/xlink" content-type="arpha" xlink:type="simple">03736CCF-FE6F-5992-89EE-91DFCE3C2B36</object-id><label>Figure 37.</label><caption><p>The ecological photos of <tp:taxon-name><tp:taxon-name-part taxon-name-part-type="genus" reg="Cavariella">Cavariella</tp:taxon-name-part> (<tp:taxon-name-part taxon-name-part-type="subgenus" reg="Cavariellinepicauda">Cavariellinepicauda</tp:taxon-name-part>)</tp:taxon-name> in field <bold>A</bold> one alate, apterae and nymphs of <italic><tp:taxon-name><tp:taxon-name-part taxon-name-part-type="genus" reg="Cavariella">Cavariella</tp:taxon-name-part><tp:taxon-name-part taxon-name-part-type="species" reg="cicutisucta">cicutisucta</tp:taxon-name-part></tp:taxon-name></italic> Qiao feeding on tender stem of <tp:taxon-name><tp:taxon-name-part taxon-name-part-type="family">Apiaceae</tp:taxon-name-part></tp:taxon-name><bold>B</bold> the apterae and nymphs of <italic><tp:taxon-name><tp:taxon-name-part taxon-name-part-type="genus" reg="Cavariella">Cavariella</tp:taxon-name-part><tp:taxon-name-part taxon-name-part-type="species" reg="sapporoensis">sapporoensis</tp:taxon-name-part></tp:taxon-name></italic> Takahashi feeding on tender stem of <tp:taxon-name><tp:taxon-name-part taxon-name-part-type="family">Apiaceae</tp:taxon-name-part></tp:taxon-name> C the apterae and nymphs of <italic><tp:taxon-name><tp:taxon-name-part taxon-name-part-type="genus" reg="Cavariella">Cavariella</tp:taxon-name-part><tp:taxon-name-part taxon-name-part-type="species" reg="sapporoensis">sapporoensis</tp:taxon-name-part></tp:taxon-name></italic> feeding on tender stem of <tp:taxon-name><tp:taxon-name-part taxon-name-part-type="family">Apiaceae</tp:taxon-name-part></tp:taxon-name> with ant-attendance <bold>D</bold> one alate of <italic><tp:taxon-name><tp:taxon-name-part taxon-name-part-type="genus" reg="Cavariella">Cavariella</tp:taxon-name-part><tp:taxon-name-part taxon-name-part-type="species" reg="sapporoensis">sapporoensis</tp:taxon-name-part></tp:taxon-name></italic> feeding on tender stem of <tp:taxon-name><tp:taxon-name-part taxon-name-part-type="family">Apiaceae</tp:taxon-name-part></tp:taxon-name>.</p></caption><graphic xmlns:xlink="http://www.w3.org/1999/xlink" xlink:href="zookeys-1169-235_article-98552__-g037.jpg" position="float" orientation="portrait" xlink:type="simple" id="oo_880484.jpg"><uri content-type="original_file" xlink:type="simple">https://binary.pensoft.net/fig/880484</uri></graphic></fig></tp:treatment-sec><ref-list><ref id="B19"><mixed-citation xmlns:xlink="http://www.w3.org/1999/xlink" xlink:type="simple"><person-group><name name-style="western"><surname>Qiao</surname><given-names>G</given-names></name><name name-style="western"><surname>Yang</surname><given-names>J</given-names></name><name name-style="western"><surname>Zhang</surname><given-names>L</given-names></name><name name-style="western"><surname>Li</surname><given-names>Y</given-names></name></person-group> (<year>2005</year>) <article-title>A new species of <tp:taxon-name><tp:taxon-name-part taxon-name-part-type="genus">Cavariella</tp:taxon-name-part> (<tp:taxon-name-part taxon-name-part-type="subgenus">Cavariellinepidauda</tp:taxon-name-part>)</tp:taxon-name> (<tp:taxon-name><tp:taxon-name-part taxon-name-part-type="order">Hemiptera</tp:taxon-name-part></tp:taxon-name>: <tp:taxon-name><tp:taxon-name-part taxon-name-part-type="family">Aphididae</tp:taxon-name-part></tp:taxon-name>) from China.</article-title><source>Oriental Insects</source><volume>39</volume>(<issue>1</issue>): <fpage>331</fpage>–<lpage>336</lpage>. <ext-link xlink:href="10.1080/00305316.2005.10417444" ext-link-type="doi" xlink:type="simple">https://doi.org/10.1080/00305316.2005.10417444</ext-link></mixed-citation></ref></ref-list></tp:taxon-treatment>
